# Supplementary material for: A marine heatwave drives significant shifts in pelagic microbiology
Source: Commun Biol. 2024 Jan 24;7:125. doi: 10.1038/s42003-023-05702-4 (PMC10808424; doi:10.1038/s42003-023-05702-4)
Supplement: Supplementary file 4 — Supplementary Data 1-2 [file 42003_2023_5702_MOESM4_ESM.xlsx]

## Sheet: Supplementary Data 1
code	uniqcode	sample_type	coastal_id	water	utc_date_sampled_yyyymmdd	temperature_deg_c	salinity_psu	silicate_umol_per_l	nitrate_nitrite_umol_per_l	phosphate_umol_per_l	depth_m	Oxygen_mol_kg_CTD	longitude_decimal_degrees	latitude_decimal_degrees	bottom_depth	date	year	month	day	depth_f	location	B16S_input_total	B16S_filtered_total	B16S_denoisedF_total	B16S_denoisedR_total	B16S_merged_total	B16S_nonchimera_total	B16S_sample_total	E18S_input_total	E18S_filtered_total	E18S_denoisedF_total	E18S_denoisedR_total	E18S_merged_total	E18S_nonchimera_total	E18S_sample_total	A16S_sample_total	A16S_input_total
27552	AA2014/15_V2	Pelagic_Public	NA	yes	2014-12-05	13.59	35.187	NA	NA	NA	2	264.419	146.673	-44.0077	NA	2014-12-05	2014	12	5	Surface	Southern Ocean: Totten-Mertz	110823	78890	77830	76120	62781	55417	51221	NA	NA	NA	NA	NA	NA	NA	NA	NA
27553	AA2014/15_V2	Pelagic_Public	NA	yes	2014-12-05	12.93	35.105	NA	NA	NA	2	270.016	145.243	-45	NA	2014-12-05	2014	12	5	Surface	Southern Ocean: Totten-Mertz	119851	86656	84717	82213	63552	56746	49207	NA	NA	NA	NA	NA	NA	NA	NA	NA
27554	AA2014/15_V2	Pelagic_Public	NA	yes	2014-12-06	11.86	34.9	NA	NA	NA	2	276.58	143.827	-45.9959	NA	2014-12-06	2014	12	6	Surface	Southern Ocean: Totten-Mertz	151294	114498	113396	111248	92270	81310	71979	NA	NA	NA	NA	NA	NA	NA	NA	NA
27555	AA2014/15_V2	Pelagic_Public	NA	yes	2014-12-06	11.5	34.837	NA	NA	NA	2	277.188	142.292	-47.1317	NA	2014-12-06	2014	12	6	Surface	Southern Ocean: Totten-Mertz	120161	88745	87892	86057	71156	62826	55336	NA	NA	NA	NA	NA	NA	NA	NA	NA
27556	AA2014/15_V2	Pelagic_Public	NA	yes	2014-12-06	10.12	34.448	NA	NA	NA	2	286.564	140.89	-47.9894	NA	2014-12-06	2014	12	6	Surface	Southern Ocean: Totten-Mertz	88722	66816	66123	65149	54634	48487	42384	NA	NA	NA	NA	NA	NA	NA	NA	NA
27557	AA2014/15_V2	Pelagic_Public	NA	yes	2014-12-07	9.67	34.373	NA	NA	NA	2	288.122	139.339	-48.9884	NA	2014-12-07	2014	12	7	Surface	Southern Ocean: Totten-Mertz	115150	87953	87216	85535	70590	62029	54792	NA	NA	NA	NA	NA	NA	NA	NA	NA
27558	AA2014/15_V2	Pelagic_Public	NA	yes	2014-12-07	8.86	34.194	NA	NA	NA	2	295.767	137.804	-49.9995	NA	2014-12-07	2014	12	7	Surface	Southern Ocean: Totten-Mertz	138335	105808	105032	103289	86193	73892	64942	NA	NA	NA	NA	NA	NA	NA	NA	NA
27559	AA2014/15_V2	Pelagic_Public	NA	yes	2014-12-07	8.86	34.194	NA	NA	NA	2	295.767	137.804	-49.9995	NA	2014-12-07	2014	12	7	Surface	Southern Ocean: Totten-Mertz	142374	103925	103151	101380	82367	72724	65309	NA	NA	NA	NA	NA	NA	NA	NA	NA
27560	AA2014/15_V2	Pelagic_Public	NA	yes	2014-12-07	6.94	33.877	NA	NA	NA	2	303.4	136.192	-50.9778	NA	2014-12-07	2014	12	7	Surface	Southern Ocean: Totten-Mertz	116991	87601	87022	85905	74743	65151	58226	NA	NA	NA	NA	NA	NA	NA	NA	NA
27561	AA2014/15_V2	Pelagic_Public	NA	yes	2014-12-08	7.43	34.137	NA	NA	NA	2	299.162	134.556	-51.9982	NA	2014-12-08	2014	12	8	Surface	Southern Ocean: Totten-Mertz	141111	103932	103177	101459	84817	74199	65918	NA	NA	NA	NA	NA	NA	NA	NA	NA
27562	AA2014/15_V2	Pelagic_Public	NA	yes	2014-12-08	7.43	34.137	NA	NA	NA	2	299.162	134.556	-51.9982	NA	2014-12-08	2014	12	8	Surface	Southern Ocean: Totten-Mertz	115642	85719	84972	83137	69862	62092	55086	NA	NA	NA	NA	NA	NA	NA	NA	NA
27563	AA2014/15_V2	Pelagic_Public	NA	yes	2014-12-08	6.85	34.059	NA	NA	NA	2	304.17	132.868	-53.001	NA	2014-12-08	2014	12	8	Surface	Southern Ocean: Totten-Mertz	129424	93729	93011	91052	75126	67014	59344	NA	NA	NA	NA	NA	NA	NA	NA	NA
27564	AA2014/15_V2	Pelagic_Public	NA	yes	2014-12-08	5.47	33.909	NA	NA	NA	2	312.272	131.18	-54	NA	2014-12-08	2014	12	8	Surface	Southern Ocean: Totten-Mertz	126629	95635	94930	93773	81471	72368	63831	NA	NA	NA	NA	NA	NA	NA	NA	NA
27565	AA2014/15_V2	Pelagic_Public	NA	yes	2014-12-08	4.53	33.848	NA	NA	NA	2	354.11	130.097	-54.9967	NA	2014-12-08	2014	12	8	Surface	Southern Ocean: Totten-Mertz	145866	110383	109453	107737	92583	80150	71772	NA	NA	NA	NA	NA	NA	NA	NA	NA
27566	AA2014/15_V2	Pelagic_Public	NA	yes	2014-12-08	4.53	33.848	NA	NA	NA	2	354.11	130.097	-54.9967	NA	2014-12-08	2014	12	8	Surface	Southern Ocean: Totten-Mertz	116103	85890	85290	83946	71757	62969	56819	NA	NA	NA	NA	NA	NA	NA	NA	NA
27567	AA2014/15_V2	Pelagic_Public	NA	yes	2014-12-09	3.09	33.765	NA	NA	NA	2	326.784	129.428	-56.0697	NA	2014-12-09	2014	12	9	Surface	Southern Ocean: Totten-Mertz	140049	103440	102697	101404	88038	76431	69081	NA	NA	NA	NA	NA	NA	NA	NA	NA
27568	AA2014/15_V2	Pelagic_Public	NA	yes	2014-12-09	3.09	33.765	NA	NA	NA	2	326.784	129.428	-56.0697	NA	2014-12-09	2014	12	9	Surface	Southern Ocean: Totten-Mertz	117770	87316	86756	85615	75235	65767	59608	NA	NA	NA	NA	NA	NA	NA	NA	NA
27569	AA2014/15_V2	Pelagic_Public	NA	yes	2014-12-09	2.73	33.771	NA	NA	NA	2	329.35	128.929	-57.0013	NA	2014-12-09	2014	12	9	Surface	Southern Ocean: Totten-Mertz	117328	86864	86202	84964	73329	64148	57834	NA	NA	NA	NA	NA	NA	NA	NA	NA
27570	AA2014/15_V2	Pelagic_Public	NA	yes	2014-12-09	2.29	33.786	NA	NA	NA	2	329.6	128.415	-57.9997	NA	2014-12-09	2014	12	9	Surface	Southern Ocean: Totten-Mertz	148731	110080	109001	107077	91438	79995	71503	NA	NA	NA	NA	NA	NA	NA	NA	NA
27571	AA2014/15_V2	Pelagic_Public	NA	yes	2014-12-09	2.78	33.785	NA	NA	NA	2	325.061	127.753	-58.9628	NA	2014-12-09	2014	12	9	Surface	Southern Ocean: Totten-Mertz	126753	93587	92892	91535	78977	67938	61025	NA	NA	NA	NA	NA	NA	NA	NA	NA
27572	AA2014/15_V2	Pelagic_Public	NA	yes	2014-12-09	2.14	33.774	NA	NA	NA	2	330	127.044	-59.9588	NA	2014-12-09	2014	12	9	Surface	Southern Ocean: Totten-Mertz	112758	85735	85078	84126	72874	64357	58103	NA	NA	NA	NA	NA	NA	NA	NA	NA
27573	AA2014/15_V2	Pelagic_Public	NA	yes	2014-12-10	0.53	33.383	NA	NA	NA	2	342.15	126.297	-61.0326	NA	2014-12-10	2014	12	10	Surface	Southern Ocean: Totten-Mertz	143569	106192	105603	104367	91238	77061	69909	NA	NA	NA	NA	NA	NA	NA	NA	NA
27574	AA2014/15_V2	Pelagic_Public	NA	yes	2014-12-10	0.53	33.383	NA	NA	NA	2	342.15	126.297	-61.0326	NA	2014-12-10	2014	12	10	Surface	Southern Ocean: Totten-Mertz	142051	102452	101664	100197	87559	76914	70257	NA	NA	NA	NA	NA	NA	NA	NA	NA
27575	AA2014/15_V2	Pelagic_Public	NA	yes	2014-12-10	0.23	33.963	NA	NA	NA	2	350.227	121.875	-61.9967	NA	2014-12-10	2014	12	10	Surface	Southern Ocean: Totten-Mertz	140112	100467	99865	98448	86201	73575	67099	NA	NA	NA	NA	NA	NA	NA	NA	NA
27576	AA2014/15_V2	Pelagic_Public	NA	yes	2014-12-11	-0.08	33.7	NA	NA	NA	2	352.437	116.49	-63.0057	NA	2014-12-11	2014	12	11	Surface	Southern Ocean: Totten-Mertz	101388	75329	74866	73923	65068	55873	51800	NA	NA	NA	NA	NA	NA	NA	NA	NA
27577	AA2014/15_V2	Pelagic_Public	NA	yes	2014-12-11	-1.33	33.72	NA	NA	NA	2	343.097	111.24	-64.715	NA	2014-12-11	2014	12	11	Surface	Southern Ocean: Totten-Mertz	133868	99202	98668	97509	86959	79332	73464	NA	NA	NA	NA	NA	NA	NA	NA	NA
27578	AA2014/15_V2	Pelagic_Public	NA	yes	2014-12-12	-1.63	33.837	NA	NA	NA	2	337.471	110.062	-65.2283	NA	2014-12-12	2014	12	12	Surface	Southern Ocean: Totten-Mertz	127879	92088	91295	89891	77292	69090	63235	NA	NA	NA	NA	NA	NA	NA	NA	NA
27579	AA2014/15_V2	Pelagic_Public	NA	yes	2014-12-12	-1.35	34.157	NA	NA	NA	2	324.869	110.026	-66.1305	NA	2014-12-12	2014	12	12	Surface	Southern Ocean: Totten-Mertz	147710	104748	103599	101407	83691	76112	67232	NA	NA	NA	NA	NA	NA	NA	NA	NA
34015	AA2014/15_V2	Pelagic_Public	NA	yes	2015-01-23	7.03	33.697	NA	NA	NA	2	298.251	145.265	-51.9819	NA	2015-01-23	2014	1	23	Surface	Southern Ocean: Totten-Mertz	155237	112200	111534	110251	96301	82129	75679	NA	NA	NA	NA	NA	NA	NA	NA	NA
34016	AA2014/15_V2	Pelagic_Public	NA	yes	2015-01-23	7.03	33.697	NA	NA	NA	2	298.251	145.265	-51.9819	NA	2015-01-23	2014	1	23	Surface	Southern Ocean: Totten-Mertz	128460	93255	92776	91710	79593	69336	63713	NA	NA	NA	NA	NA	NA	NA	NA	NA
34017	AA2014/15_V2	Pelagic_Public	NA	yes	2015-01-23	8.51	33.904	NA	NA	NA	2	291.203	145.515	-50.955	NA	2015-01-23	2014	1	23	Surface	Southern Ocean: Totten-Mertz	69602	51062	50675	49594	40924	36762	32746	NA	NA	NA	NA	NA	NA	NA	NA	NA
34018	AA2014/15_V2	Pelagic_Public	NA	yes	2015-01-23	9.67	34.027	NA	NA	NA	2	284.237	145.75	-50.0417	NA	2015-01-23	2014	1	23	Surface	Southern Ocean: Totten-Mertz	100878	75275	74680	73202	59472	53289	46979	NA	NA	NA	NA	NA	NA	NA	NA	NA
34019	AA2014/15_V2	Pelagic_Public	NA	yes	2015-01-23	10.44	34.277	NA	NA	NA	2	277.305	146.006	-48.9655	NA	2015-01-23	2014	1	23	Surface	Southern Ocean: Totten-Mertz	122964	88171	87199	85472	67977	61208	53655	NA	NA	NA	NA	NA	NA	NA	NA	NA
34020	AA2014/15_V2	Pelagic_Public	NA	yes	2015-01-23	11.29	34.524	NA	NA	NA	2	270.285	146.227	-47.9817	NA	2015-01-23	2014	1	23	Surface	Southern Ocean: Totten-Mertz	84294	61066	60388	58976	46318	42171	37288	NA	NA	NA	NA	NA	NA	NA	NA	NA
34021	AA2014/15_V2	Pelagic_Public	NA	yes	2015-01-24	11.83	34.497	NA	NA	NA	2	271.011	144.453	-46.9717	NA	2015-01-24	2014	1	24	Surface	Southern Ocean: Totten-Mertz	134918	101394	100264	98851	80004	70709	60534	NA	NA	NA	NA	NA	NA	NA	NA	NA
34022	AA2014/15_V2	Pelagic_Public	NA	yes	2015-01-24	16.1	35.409	NA	NA	NA	2	246.248	146.699	-45.9733	NA	2015-01-24	2014	1	24	Surface	Southern Ocean: Totten-Mertz	112580	79018	77840	75159	58731	54031	48984	NA	NA	NA	NA	NA	NA	NA	NA	NA
34023	AA2014/15_V2	Pelagic_Public	NA	yes	2015-01-24	16.1	35.409	NA	NA	NA	2	246.248	146.699	-45.9733	NA	2015-01-24	2014	1	24	Surface	Southern Ocean: Totten-Mertz	111816	81179	79996	77440	61868	56181	50784	NA	NA	NA	NA	NA	NA	NA	NA	NA
34024	AA2014/15_V2	Pelagic_Public	NA	yes	2015-01-24	16.25	35.384	NA	NA	NA	2	244.508	146.915	-45	NA	2015-01-24	2014	1	24	Surface	Southern Ocean: Totten-Mertz	133991	97421	96126	93969	76396	68691	61795	NA	NA	NA	NA	NA	NA	NA	NA	NA
34025	AA2014/15_V2	Pelagic_Public	NA	yes	2015-01-21	3.25	33.7	NA	NA	NA	2	324.6	140.633	-59.8333	NA	2015-01-21	2014	1	21	Surface	Southern Ocean: Totten-Mertz	127910	91339	90851	89981	78908	66221	61488	NA	NA	NA	NA	NA	NA	NA	NA	NA
34026	AA2014/15_V2	Pelagic_Public	NA	yes	2015-01-24	16.17	35.358	NA	NA	NA	2	242.663	142.236	-43.9683	NA	2015-01-24	2014	1	24	Surface	Southern Ocean: Totten-Mertz	93391	67588	66573	64742	51067	46938	42766	NA	NA	NA	NA	NA	NA	NA	NA	NA
34027	AA2014/15_V2	Pelagic_Public	NA	yes	2015-01-21	4.81	33.63	NA	NA	NA	2	342.4	141.014	-59.0817	NA	2015-01-21	2014	1	21	Surface	Southern Ocean: Totten-Mertz	127187	91313	90910	89790	79532	67258	61477	NA	NA	NA	NA	NA	NA	NA	NA	NA
34028	AA2014/15_V2	Pelagic_Public	NA	yes	2015-01-21	5.05	33.672	NA	NA	NA	2	308.6	141.578	-57.895	NA	2015-01-21	2014	1	21	Surface	Southern Ocean: Totten-Mertz	124798	89982	89553	88293	77642	66785	61379	NA	NA	NA	NA	NA	NA	NA	NA	NA
34029	AA2014/15_V2	Pelagic_Public	NA	yes	2015-01-21	5.05	33.672	NA	NA	NA	2	308.6	141.578	-57.895	NA	2015-01-21	2014	1	21	Surface	Southern Ocean: Totten-Mertz	94606	69076	68758	67790	58883	51514	47190	NA	NA	NA	NA	NA	NA	NA	NA	NA
34030	AA2014/15_V2	Pelagic_Public	NA	yes	2015-01-22	4.91	33.616	NA	NA	NA	2	317.597	142.008	-56.9567	NA	2015-01-22	2014	1	22	Surface	Southern Ocean: Totten-Mertz	130349	96818	96328	95175	84010	70349	63789	NA	NA	NA	NA	NA	NA	NA	NA	NA
34031	AA2014/15_V2	Pelagic_Public	NA	yes	2015-01-22	5.01	33.682	NA	NA	NA	2	313.243	142.481	-55.9734	NA	2015-01-22	2014	1	22	Surface	Southern Ocean: Totten-Mertz	162000	114356	113939	112619	98638	82889	76871	NA	NA	NA	NA	NA	NA	NA	NA	NA
34032	AA2014/15_V2	Pelagic_Public	NA	yes	2015-01-22	5.01	33.691	NA	NA	NA	2	313.133	143.16	-55.0264	NA	2015-01-22	2014	1	22	Surface	Southern Ocean: Totten-Mertz	149003	108428	107837	106582	94076	79464	72991	NA	NA	NA	NA	NA	NA	NA	NA	NA
34033	AA2014/15_V2	Pelagic_Public	NA	yes	2015-01-22	5.38	33.666	NA	NA	NA	2	321.89	144.273	-53.988	NA	2015-01-22	2014	1	22	Surface	Southern Ocean: Totten-Mertz	157823	113432	112721	111398	98507	83780	77944	NA	NA	NA	NA	NA	NA	NA	NA	NA
34034	AA2014/15_V2	Pelagic_Public	NA	yes	2015-01-23	6.32	33.664	NA	NA	NA	2	303.567	144.86	-53.0196	NA	2015-01-23	2014	1	23	Surface	Southern Ocean: Totten-Mertz	143704	102308	101591	100538	88711	75662	69958	NA	NA	NA	NA	NA	NA	NA	NA	NA
34679	AA2014/15_V2	Pelagic_Public	NA	yes	2015-01-20	2.119	33.833	NA	NA	NA	15.3	341.29	139.849	-61.8449	NA	2015-01-20	2015	1	20	15_39m	Southern Ocean: Totten-Mertz	71006	64922	64651	64141	58594	50005	46081	NA	NA	NA	NA	NA	NA	NA	NA	NA
34680	AA2014/15_V2	Pelagic_Public	NA	yes	2015-01-19	1.024	33.854	NA	NA	NA	17.7	354.15	139.859	-63.8638	NA	2015-01-19	2015	1	19	15_39m	Southern Ocean: Totten-Mertz	56792	51630	51289	50626	44648	37811	34094	NA	NA	NA	NA	NA	NA	NA	NA	NA
34681	AA2014/15_V2	Pelagic_Public	NA	yes	2015-01-19	0.735	33.812	NA	NA	NA	2	369.51	139.85	-64.5502	NA	2015-01-19	2015	1	19	Surface	Southern Ocean: Totten-Mertz	77314	70978	70615	69956	63703	55193	50663	NA	NA	NA	NA	NA	NA	NA	NA	NA
34682	AA2014/15_V2	Pelagic_Public	NA	yes	2015-01-18	-0.024	33.836	NA	NA	NA	2	376.75	139.852	-65.0706	NA	2015-01-18	2015	1	18	Surface	Southern Ocean: Totten-Mertz	82732	75951	75498	74755	66963	59554	53354	NA	NA	NA	NA	NA	NA	NA	NA	NA
34683	AA2015/16_V3	Pelagic_Public	NA	yes	2016-01-11	14.62	35.176	NA	NA	NA	2	255.345	144.663	-44.8663	NA	2016-01-11	2016	1	11	Surface	Southern Ocean: Totten-Mertz	62527	57479	56401	55181	45301	40801	36409	NA	NA	NA	NA	NA	NA	NA	NA	NA
34684	AA2015/16_V3	Pelagic_Public	NA	yes	2016-01-12	13.34	34.6053	NA	NA	NA	2	270.224	143.5	-45.4375	NA	2016-01-12	2016	1	12	Surface	Southern Ocean: Totten-Mertz	65942	61054	60204	59481	49426	44046	38505	NA	NA	NA	NA	NA	NA	NA	NA	NA
34685	AA2015/16_V3	Pelagic_Public	NA	yes	2016-01-12	11.75	34.4075	NA	NA	NA	2	282.219	142.038	-46.1082	NA	2016-01-12	2016	1	12	Surface	Southern Ocean: Totten-Mertz	72359	66755	65928	65056	56580	49013	41884	NA	NA	NA	NA	NA	NA	NA	NA	NA
34686	AA2015/16_V3	Pelagic_Public	NA	yes	2016-01-12	9.97	34.23	NA	NA	NA	2	279.35	139.569	-47.86	NA	2016-01-12	2016	1	12	Surface	Southern Ocean: Totten-Mertz	71552	65935	65143	64304	54563	48324	41991	NA	NA	NA	NA	NA	NA	NA	NA	NA
34687	AA2015/16_V3	Pelagic_Public	NA	yes	2016-01-13	10.54	34.3492	NA	NA	NA	2	276.824	138.861	-48.6553	NA	2016-01-13	2016	1	13	Surface	Southern Ocean: Totten-Mertz	66675	61767	61086	60306	51092	44453	38153	NA	NA	NA	NA	NA	NA	NA	NA	NA
34688	AA2015/16_V3	Pelagic_Public	NA	yes	2016-01-13	9.04	34.076	NA	NA	NA	2	285.198	136.771	-49.3385	NA	2016-01-13	2016	1	13	Surface	Southern Ocean: Totten-Mertz	57893	53597	52920	52079	44400	39765	34291	NA	NA	NA	NA	NA	NA	NA	NA	NA
34689	AA2015/16_V3	Pelagic_Public	NA	yes	2016-01-14	5.54	33.8173	NA	NA	NA	2	312.864	131.759	-51.1572	NA	2016-01-14	2016	1	14	Surface	Southern Ocean: Totten-Mertz	86780	80644	80082	79255	71125	63869	56513	NA	NA	NA	NA	NA	NA	NA	NA	NA
34690	AA2015/16_V3	Pelagic_Public	NA	yes	2016-01-15	5.71	33.7749	NA	NA	NA	2	306.055	127.117	-52.9818	NA	2016-01-15	2016	1	15	Surface	Southern Ocean: Totten-Mertz	83996	77670	77131	76388	68441	61570	55743	NA	NA	NA	NA	NA	NA	NA	NA	NA
34691	AA2015/16_V3	Pelagic_Public	NA	yes	2016-01-16	5.69	33.8047	NA	NA	NA	2	308.305	124.832	-53.8655	NA	2016-01-16	2016	1	16	Surface	Southern Ocean: Totten-Mertz	79538	73961	73381	72416	65309	58407	52780	NA	NA	NA	NA	NA	NA	NA	NA	NA
34692	AA2015/16_V3	Pelagic_Public	NA	yes	2016-01-16	4.19	33.844	NA	NA	NA	2	312.747	121.293	-55.2583	NA	2016-01-16	2016	1	16	Surface	Southern Ocean: Totten-Mertz	73643	68134	67554	66674	59648	52951	47633	NA	NA	NA	NA	NA	NA	NA	NA	NA
34693	AA2015/16_V3	Pelagic_Public	NA	yes	2016-01-17	3.85	33.7813	NA	NA	NA	2	319.594	118.543	-56.0502	NA	2016-01-17	2016	1	17	Surface	Southern Ocean: Totten-Mertz	64659	54967	54425	53723	47818	42995	38647	NA	NA	NA	NA	NA	NA	NA	NA	NA
34694	AA2015/16_V3	Pelagic_Public	NA	yes	2016-01-18	3.28	33.7882	NA	NA	NA	2	320.122	116.009	-56.9682	NA	2016-01-18	2016	1	18	Surface	Southern Ocean: Totten-Mertz	65647	55610	55063	54114	48025	43470	38880	NA	NA	NA	NA	NA	NA	NA	NA	NA
34695	AA2015/16_V3	Pelagic_Public	NA	yes	2016-01-18	3.71	33.7958	NA	NA	NA	2	313.969	113.535	-57.8598	NA	2016-01-18	2016	1	18	Surface	Southern Ocean: Totten-Mertz	58489	49959	49606	48924	43192	38737	35069	NA	NA	NA	NA	NA	NA	NA	NA	NA
34696	AA2015/16_V3	Pelagic_Public	NA	yes	2016-01-19	1.43	33.8656	NA	NA	NA	2	333.67	110.704	-58.7167	NA	2016-01-19	2016	1	19	Surface	Southern Ocean: Totten-Mertz	63847	58721	58343	57718	50691	44915	41112	NA	NA	NA	NA	NA	NA	NA	NA	NA
34697	AA2015/16_V3	Pelagic_Public	NA	yes	2016-01-19	1.63	33.92	NA	NA	NA	2	330.992	107.832	-59.551	NA	2016-01-19	2016	1	19	Surface	Southern Ocean: Totten-Mertz	69269	64261	63736	63043	55120	48472	43962	NA	NA	NA	NA	NA	NA	NA	NA	NA
34698	AA2015/16_V3	Pelagic_Public	NA	yes	2016-01-20	0.73	33.6777	NA	NA	NA	2	342.282	103.031	-60.894	NA	2016-01-20	2016	1	20	Surface	Southern Ocean: Totten-Mertz	62903	57743	57132	56170	48603	42610	38754	NA	NA	NA	NA	NA	NA	NA	NA	NA
34699	AA2015/16_V3	Pelagic_Public	NA	yes	2016-01-20	0.79	33.7027	NA	NA	NA	2	341.272	98.96	-61.8507	NA	2016-01-20	2016	1	20	Surface	Southern Ocean: Totten-Mertz	63497	57491	56912	56114	48830	43002	39282	NA	NA	NA	NA	NA	NA	NA	NA	NA
34700	AA2015/16_V3	Pelagic_Public	NA	yes	2016-01-21	-1.5	32.8523	NA	NA	NA	2	368.757	93.6308	-64.0697	NA	2016-01-21	2016	1	21	Surface	Southern Ocean: Totten-Mertz	75777	68779	68178	67868	62195	48660	44072	NA	NA	NA	NA	NA	NA	NA	NA	NA
34701	AA2015/16_V3	Pelagic_Public	NA	yes	2016-01-22	-0.33	33.9319	NA	NA	NA	2	377.427	93.3103	-65.6318	NA	2016-01-22	2016	1	21	Surface	Southern Ocean: Totten-Mertz	72028	64162	63564	62939	53152	45863	34404	NA	NA	NA	NA	NA	NA	NA	NA	NA
58317	Balls Head	Coastal water	BH_PL_050617_3	yes	2017-06-05	NA	NA	NA	NA	NA	NA	NA	151.198	-33.8472	NA	2017-06-05	2017	6	5	Surface	Balls Head	128930	101312	99772	98784	87965	79017	61379	20556	16329	14900	13578	11156	11143	10379	NA	NA
58316	Balls Head	Coastal water	BH_PL_050617_2	yes	2017-06-05	NA	NA	NA	NA	NA	NA	NA	151.198	-33.8472	NA	2017-06-05	2017	6	5	Surface	Balls Head	128537	104438	101001	99721	87843	84200	72787	23188	19129	18388	17524	15035	14988	14346	NA	NA
58275	Balls Head	Coastal water	BH_PL_030616_3	yes	2016-06-03	NA	NA	NA	NA	NA	NA	NA	151.198	-33.8472	NA	2016-06-03	2016	6	3	Surface	Balls Head	165142	132988	128354	126796	109111	104574	59443	30265	26041	25207	24701	20018	19876	19126	NA	NA
58302	Balls Head	Coastal water	BH_PL_090117_3	yes	2017-01-09	NA	NA	NA	NA	NA	NA	NA	151.198	-33.8472	NA	2017-01-09	2017	1	9	Surface	Balls Head	132987	106009	104726	103088	90122	82502	73839	30434	20912	18540	17971	15143	14858	14045	NA	NA
58304	Balls Head	Coastal water	BH_PL_070217_2	yes	2017-02-07	NA	NA	NA	NA	NA	NA	NA	151.198	-33.8472	NA	2017-02-07	2017	2	7	Surface	Balls Head	101660	83596	81383	80628	70688	65851	62498	31619	21846	20268	18730	16653	16017	15465	NA	NA
58285	Balls Head	Coastal water	BH_PL_150816_1	yes	2016-08-15	NA	NA	NA	NA	NA	NA	NA	151.198	-33.8472	NA	2016-08-15	2016	8	15	Surface	Balls Head	135374	108738	103928	102880	88809	85633	92066	37156	28460	26902	26317	23047	22860	21985	NA	NA
58278	Balls Head	Coastal water	BH_PL_070616_3	yes	2016-06-07	NA	NA	NA	NA	NA	NA	NA	151.198	-33.8472	NA	2016-06-07	2016	6	7	Surface	Balls Head	119538	96940	94560	93532	82348	78628	42768	38998	33782	31539	31026	24451	23424	22159	NA	NA
58306	Balls Head	Coastal water	BH_PL_080317_1	yes	2017-03-08	NA	NA	NA	NA	NA	NA	NA	151.198	-33.8472	NA	2017-03-08	2017	3	8	Surface	Balls Head	138154	111614	109230	108185	92537	87334	66366	47997	35244	33278	32746	29316	28552	27564	NA	NA
58286	Balls Head	Coastal water	BH_PL_150816_2	yes	2016-08-15	NA	NA	NA	NA	NA	NA	NA	151.198	-33.8472	NA	2016-08-15	2016	8	15	Surface	Balls Head	158078	118721	115996	113991	102213	99721	84176	48435	37913	35766	34816	29278	29047	27770	NA	NA
58282	Balls Head	Coastal water	BH_PL_050716_1	yes	2016-07-05	NA	NA	NA	NA	NA	NA	NA	151.198	-33.8472	NA	2016-07-05	2016	7	5	Surface	Balls Head	132855	107496	102786	102114	89787	79761	61844	53292	46210	44802	43725	38346	37920	36846	NA	NA
58292	Balls Head	Coastal water	BH_PL_061016_2	yes	2016-10-06	NA	NA	NA	NA	NA	NA	NA	151.198	-33.8472	NA	2016-10-06	2016	10	6	Surface	Balls Head	138858	109594	105670	104294	91630	88093	80970	54564	47510	46392	45804	42560	41366	40779	NA	NA
58284	Balls Head	Coastal water	BH_PL_050716_3	yes	2016-07-05	NA	NA	NA	NA	NA	NA	NA	151.198	-33.8472	NA	2016-07-05	2016	7	5	Surface	Balls Head	141360	114828	110113	108685	94021	90249	77040	62006	54711	53874	52972	47703	47069	46176	NA	NA
58295	Balls Head	Coastal water	BH_PL_101116_2	yes	2016-11-10	NA	NA	NA	NA	NA	NA	NA	151.198	-33.8472	NA	2016-11-10	2016	11	10	Surface	Balls Head	116761	95511	94031	93606	86733	81189	84086	64850	57127	54509	53657	48768	47499	46525	NA	NA
58296	Balls Head	Coastal water	BH_PL_101116_3	yes	2016-11-10	NA	NA	NA	NA	NA	NA	NA	151.198	-33.8472	NA	2016-11-10	2016	11	10	Surface	Balls Head	160397	130631	127988	127195	119114	107392	64666	68753	56676	53763	52777	47077	45927	44638	NA	NA
58276	Balls Head	Coastal water	BH_PL_070616_1	yes	2016-06-07	NA	NA	NA	NA	NA	NA	NA	151.198	-33.8472	NA	2016-06-07	2016	6	7	Surface	Balls Head	147730	119459	114880	114153	99184	95809	55411	69457	59814	55688	54878	41610	40262	37925	NA	NA
58277	Balls Head	Coastal water	BH_PL_070616_2	yes	2016-06-07	NA	NA	NA	NA	NA	NA	NA	151.198	-33.8472	NA	2016-06-07	2016	6	7	Surface	Balls Head	160272	123282	121588	119044	106347	102165	48713	69699	59501	55669	55015	44260	42805	41031	NA	NA
58283	Balls Head	Coastal water	BH_PL_050716_2	yes	2016-07-05	NA	NA	NA	NA	NA	NA	NA	151.198	-33.8472	NA	2016-07-05	2016	7	5	Surface	Balls Head	114171	91708	87444	86630	75889	67890	89771	72573	64271	63247	62245	56120	55034	53949	NA	NA
58307	Balls Head	Coastal water	BH_PL_080317_2	yes	2017-03-08	NA	NA	NA	NA	NA	NA	NA	151.198	-33.8472	NA	2017-03-08	2017	3	8	Surface	Balls Head	109486	90057	87856	86988	73669	68935	69392	72580	60107	56698	55397	49995	48586	46917	NA	NA
58270	Balls Head	Coastal water	BH_PL_030516_1	yes	2016-05-03	NA	NA	NA	NA	NA	NA	NA	151.198	-33.8472	NA	2016-05-03	2016	5	3	Surface	Balls Head	102449	84161	82399	81636	72680	69341	48307	72731	62511	59316	58444	52381	50759	49591	NA	NA
58279	Balls Head	Coastal water	BH_PL_140616_1	yes	2016-06-14	NA	NA	NA	NA	NA	NA	NA	151.198	-33.8472	NA	2016-06-14	2016	6	14	Surface	Balls Head	115407	91917	89765	88770	79182	76110	73286	74201	64275	61256	60258	50380	49079	47426	NA	NA
58280	Balls Head	Coastal water	BH_PL_140616_2	yes	2016-06-14	NA	NA	NA	NA	NA	NA	NA	151.198	-33.8472	NA	2016-06-14	2016	6	14	Surface	Balls Head	123719	101474	99214	98036	86871	82373	63015	74477	63514	59714	58533	48752	47210	45489	NA	NA
58291	Balls Head	Coastal water	BH_PL_061016_1	yes	2016-10-06	NA	NA	NA	NA	NA	NA	NA	151.198	-33.8472	NA	2016-10-06	2016	10	6	Surface	Balls Head	124311	100305	97264	96183	86068	82361	85666	79158	70041	67919	67168	61751	59400	58452	NA	NA
58273	Balls Head	Coastal water	BH_PL_030616_1	yes	2016-06-03	NA	NA	NA	NA	NA	NA	NA	151.198	-33.8472	NA	2016-06-03	2016	6	3	Surface	Balls Head	136858	112270	109769	108707	95036	90660	38253	79545	68412	63643	62489	49003	46831	44352	NA	NA
58268	Balls Head	Coastal water	BH_PL_060416_2	yes	2016-04-06	NA	NA	NA	NA	NA	NA	NA	151.198	-33.8472	NA	2016-04-06	2016	4	6	Surface	Balls Head	183548	113942	113477	112939	64431	60837	121307	80582	17859	17525	16853	16095	16075	15752	NA	NA
58314	Balls Head	Coastal water	BH_PL_030517_3	yes	2017-05-03	NA	NA	NA	NA	NA	NA	NA	151.198	-33.8472	NA	2017-05-03	2017	5	3	Surface	Balls Head	110304	91290	88183	87547	76451	73364	62813	81934	66457	63376	62578	57262	54932	54127	NA	NA
58297	Balls Head	Coastal water	BH_PL_161216_1	yes	2016-12-16	NA	NA	NA	NA	NA	NA	NA	151.198	-33.8472	NA	2016-12-16	2016	12	16	Surface	Balls Head	109879	91492	90061	88704	79275	71915	87822	83054	69897	67281	66040	59745	58172	56878	NA	NA
58300	Balls Head	Coastal water	BH_PL_090117_1	yes	2017-01-09	NA	NA	NA	NA	NA	NA	NA	151.198	-33.8472	NA	2017-01-09	2017	1	9	Surface	Balls Head	112776	92266	91050	89924	79117	70974	61119	85815	73224	69428	66783	59168	57102	55317	NA	NA
58309	Balls Head	Coastal water	BH_PL_050417_1	yes	2017-04-05	NA	NA	NA	NA	NA	NA	NA	151.198	-33.8472	NA	2017-04-05	2017	4	5	Surface	Balls Head	88399	72336	68320	66825	53492	50515	52462	88391	74894	71987	70694	62930	59882	57811	NA	NA
58301	Balls Head	Coastal water	BH_PL_090117_2	yes	2017-01-09	NA	NA	NA	NA	NA	NA	NA	151.198	-33.8472	NA	2017-01-09	2017	1	9	Surface	Balls Head	132946	108360	107114	105960	94159	86347	61172	90515	74617	70702	69414	62175	59941	58034	NA	NA
58298	Balls Head	Coastal water	BH_PL_161216_2	yes	2016-12-16	NA	NA	NA	NA	NA	NA	NA	151.198	-33.8472	NA	2016-12-16	2016	12	16	Surface	Balls Head	139056	112632	110925	109409	99654	94311	72174	94611	78682	76561	75467	69565	67461	66347	NA	NA
58293	Balls Head	Coastal water	BH_PL_061016_3	yes	2016-10-06	NA	NA	NA	NA	NA	NA	NA	151.198	-33.8472	NA	2016-10-06	2016	10	6	Surface	Balls Head	103579	86376	84961	84108	77009	71306	79231	95190	77094	73556	72052	66763	64378	63302	NA	NA
58267	Balls Head	Coastal water	BH_PL_060416_1	yes	2016-04-06	NA	NA	NA	NA	NA	NA	NA	151.198	-33.8472	NA	2016-04-06	2016	4	6	Surface	Balls Head	189490	119781	119014	117904	107839	102242	77030	96822	84530	81892	80090	70990	68238	66105	NA	NA
58311	Balls Head	Coastal water	BH_PL_050417_3	yes	2017-04-05	NA	NA	NA	NA	NA	NA	NA	151.198	-33.8472	NA	2017-04-05	2017	4	5	Surface	Balls Head	92184	75448	71584	70347	56442	53164	57162	98130	81210	76910	75309	66519	63293	60621	NA	NA
58281	Balls Head	Coastal water	BH_PL_140616_3	yes	2016-06-14	NA	NA	NA	NA	NA	NA	NA	151.198	-33.8472	NA	2016-06-14	2016	6	14	Surface	Balls Head	91057	73211	69219	68865	59808	54406	57971	98885	83210	78558	77105	64463	62629	60190	NA	NA
58310	Balls Head	Coastal water	BH_PL_050417_2	yes	2017-04-05	NA	NA	NA	NA	NA	NA	NA	151.198	-33.8472	NA	2017-04-05	2017	4	5	Surface	Balls Head	102165	81971	77428	76049	61268	58753	52464	98998	83807	79265	77176	67594	64692	61990	NA	NA
58294	Balls Head	Coastal water	BH_PL_101116_1	yes	2016-11-10	NA	NA	NA	NA	NA	NA	NA	151.198	-33.8472	NA	2016-11-10	2016	11	10	Surface	Balls Head	144279	116149	112292	112348	99497	95526	72588	103753	88084	82791	81061	72376	70067	68318	NA	NA
58269	Balls Head	Coastal water	BH_PL_060416_3	yes	2016-04-06	NA	NA	NA	NA	NA	NA	NA	151.198	-33.8472	NA	2016-04-06	2016	4	6	Surface	Balls Head	113720	92863	91026	90045	79456	75424	293420	105379	57811	57438	56867	54547	54465	53254	NA	NA
58287	Balls Head	Coastal water	BH_PL_150816_3	yes	2016-08-15	NA	NA	NA	NA	NA	NA	NA	151.198	-33.8472	NA	2016-08-15	2016	8	15	Surface	Balls Head	160506	127119	124776	123106	109208	102434	67445	107339	89461	84802	83548	72259	70556	68441	NA	NA
58308	Balls Head	Coastal water	BH_PL_080317_3	yes	2017-03-08	NA	NA	NA	NA	NA	NA	NA	151.198	-33.8472	NA	2017-03-08	2017	3	8	Surface	Balls Head	159566	130494	127400	126220	106538	99748	62728	112158	87942	83172	81751	74815	71576	68598	NA	NA
58305	Balls Head	Coastal water	BH_PL_070217_3	yes	2017-02-07	NA	NA	NA	NA	NA	NA	NA	151.198	-33.8472	NA	2017-02-07	2017	2	7	Surface	Balls Head	152534	121312	118304	117104	102305	97667	76373	116061	94701	91416	90283	79524	77416	75534	NA	NA
58312	Balls Head	Coastal water	BH_PL_030517_1	yes	2017-05-03	NA	NA	NA	NA	NA	NA	NA	151.198	-33.8472	NA	2017-05-03	2017	5	3	Surface	Balls Head	107716	89304	86208	85253	73704	70550	70873	116265	100284	96415	95122	85707	82591	80976	NA	NA
58271	Balls Head	Coastal water	BH_PL_030516_2	yes	2016-05-03	NA	NA	NA	NA	NA	NA	NA	151.198	-33.8472	NA	2016-05-03	2016	5	3	Surface	Balls Head	142728	118862	116732	115819	104953	100146	47855	123781	106288	101967	100527	90967	87838	85972	NA	NA
58288	Balls Head	Coastal water	BH_PL_060916_1	yes	2016-09-06	NA	NA	NA	NA	NA	NA	NA	151.198	-33.8472	NA	2016-09-06	2016	9	6	Surface	Balls Head	149016	119746	117848	116719	105950	99795	103357	132865	110334	105879	103788	97027	93211	91217	NA	NA
58274	Balls Head	Coastal water	BH_PL_030616_2	yes	2016-06-03	NA	NA	NA	NA	NA	NA	NA	151.198	-33.8472	NA	2016-06-03	2016	6	3	Surface	Balls Head	114769	93794	91583	90862	80010	76581	55906	133077	113962	109067	107623	99755	96178	94153	NA	NA
58299	Balls Head	Coastal water	BH_PL_161216_3	yes	2016-12-16	NA	NA	NA	NA	NA	NA	NA	151.198	-33.8472	NA	2016-12-16	2016	12	16	Surface	Balls Head	119328	97089	93834	93042	80287	75893	61527	134280	110364	104926	103178	91145	88550	85654	NA	NA
58290	Balls Head	Coastal water	BH_PL_060916_3	yes	2016-09-06	NA	NA	NA	NA	NA	NA	NA	151.198	-33.8472	NA	2016-09-06	2016	9	6	Surface	Balls Head	128042	103158	100073	98775	87221	82594	79498	134963	114956	111032	109007	102329	98374	96592	NA	NA
58289	Balls Head	Coastal water	BH_PL_060916_2	yes	2016-09-06	NA	NA	NA	NA	NA	NA	NA	151.198	-33.8472	NA	2016-09-06	2016	9	6	Surface	Balls Head	169582	137389	135279	134277	123074	113325	69577	136946	114934	109143	106304	97372	92892	90499	NA	NA
58313	Balls Head	Coastal water	BH_PL_030517_2	yes	2017-05-03	NA	NA	NA	NA	NA	NA	NA	151.198	-33.8472	NA	2017-05-03	2017	5	3	Surface	Balls Head	98267	81918	79101	78385	67335	64315	54932	139526	119905	114929	112978	101616	97373	95112	NA	NA
58315	Balls Head	Coastal water	BH_PL_050617_1	yes	2017-06-05	NA	NA	NA	NA	NA	NA	NA	151.198	-33.8472	NA	2017-06-05	2017	6	5	Surface	Balls Head	106467	85486	82860	81144	70082	65425	60366	146275	114365	108324	101087	84371	83378	78993	NA	NA
58272	Balls Head	Coastal water	BH_PL_030516_3	yes	2016-05-03	NA	NA	NA	NA	NA	NA	NA	151.198	-33.8472	NA	2016-05-03	2016	5	3	Surface	Balls Head	159701	132023	128810	126798	105419	91646	45256	148536	128313	123310	121398	110466	107420	104892	NA	NA
58303	Balls Head	Coastal water	BH_PL_070217_1	yes	2017-02-07	NA	NA	NA	NA	NA	NA	NA	151.198	-33.8472	NA	2017-02-07	2017	2	7	Surface	Balls Head	179596	140407	136783	135124	118350	113752	63241	178206	143483	139524	137340	121222	116327	111652	NA	NA
58379	Bare Island	Coastal water	BI_PL_050716_1	yes	2016-07-05	NA	NA	NA	NA	NA	NA	NA	151.232	-33.9908	NA	2016-07-05	2016	7	5	Surface	Bare Island	108576	88438	82291	82300	72195	65598	93984	32791	27734	27366	27007	23693	23648	23207	NA	NA
58372	Bare Island	Coastal water	BI_PL_030616_3	yes	2016-06-03	NA	NA	NA	NA	NA	NA	NA	151.232	-33.9908	NA	2016-06-03	2016	6	3	Surface	Bare Island	206817	165802	160298	158037	131523	119991	76061	42184	35598	34314	33177	26384	26274	25340	NA	NA
58408	Bare Island	Coastal water	BI_PL_050617_1	yes	2017-06-05	NA	NA	NA	NA	NA	NA	NA	151.232	-33.9908	NA	2017-06-05	2017	6	5	Surface	Bare Island	149944	121223	119416	118551	106295	99840	91800	44599	37974	37107	36251	32272	31844	31279	NA	NA
58404	Bare Island	Coastal water	BI_PL_080317_3	yes	2017-03-08	NA	NA	NA	NA	NA	NA	NA	151.232	-33.9908	NA	2017-03-08	2017	3	8	Surface	Bare Island	120147	100982	99308	98492	88578	82428	57798	46408	36954	34840	34198	28430	27785	26800	NA	NA
58403	Bare Island	Coastal water	BI_PL_080317_2	yes	2017-03-08	NA	NA	NA	NA	NA	NA	NA	151.232	-33.9908	NA	2017-03-08	2017	3	8	Surface	Bare Island	174352	143892	141769	140641	127659	120051	65148	46932	33807	30875	30589	25712	25088	24339	NA	NA
58377	Bare Island	Coastal water	BI_PL_140616_2	yes	2016-06-14	NA	NA	NA	NA	NA	NA	NA	151.232	-33.9908	NA	2016-06-14	2016	6	14	Surface	Bare Island	119791	95004	92675	91333	80601	76956	64220	47631	40667	38913	38268	32495	32221	30827	NA	NA
58400	Bare Island	Coastal water	BI_PL_070217_2	yes	2017-02-07	NA	NA	NA	NA	NA	NA	NA	151.232	-33.9908	NA	2017-02-07	2017	2	7	Surface	Bare Island	144276	116480	115087	113976	102855	96208	67649	49712	41077	39963	39320	31086	30676	29235	NA	NA
58387	Bare Island	Coastal water	BI_PL_060916_3	yes	2016-09-06	NA	NA	NA	NA	NA	NA	NA	151.232	-33.9908	NA	2016-09-06	2016	9	6	Surface	Bare Island	162320	120099	118307	116659	103074	98846	80547	55624	39599	38092	37344	30400	30225	28958	NA	NA
58378	Bare Island	Coastal water	BI_PL_140616_3	yes	2016-06-14	NA	NA	NA	NA	NA	NA	NA	151.232	-33.9908	NA	2016-06-14	2016	6	14	Surface	Bare Island	163230	121294	119759	118000	108360	104989	49351	59481	52017	49680	48953	41727	41133	39649	NA	NA
58367	Bare Island	Coastal water	BI_PL_050416_2	yes	2016-04-05	NA	NA	NA	NA	NA	NA	NA	151.232	-33.9908	NA	2016-04-05	2016	4	5	Surface	Bare Island	191853	155583	149444	147338	126554	111165	66599	62522	53799	51314	50566	44775	43733	42544	NA	NA
58392	Bare Island	Coastal water	BI_PL_101116_2	yes	2016-11-10	NA	NA	NA	NA	NA	NA	NA	151.232	-33.9908	NA	2016-11-10	2016	11	10	Surface	Bare Island	138181	115352	113300	112429	100769	95418	71223	65933	50433	47585	46752	37909	37368	36075	NA	NA
58402	Bare Island	Coastal water	BI_PL_080317_1	yes	2017-03-08	NA	NA	NA	NA	NA	NA	NA	151.232	-33.9908	NA	2017-03-08	2017	3	8	Surface	Bare Island	178764	142602	140869	139916	126750	120008	67223	66056	49447	44656	43611	35262	34486	32685	NA	NA
58368	Bare Island	Coastal water	BI_PL_050416_3	yes	2016-04-05	NA	NA	NA	NA	NA	NA	NA	151.232	-33.9908	NA	2016-04-05	2016	4	5	Surface	Bare Island	85238	66504	62478	61823	49346	47117	72566	66899	58870	57880	56918	51973	51229	50302	NA	NA
58390	Bare Island	Coastal water	BI_PL_061016_3	yes	2016-10-06	NA	NA	NA	NA	NA	NA	NA	151.232	-33.9908	NA	2016-10-06	2016	10	6	Surface	Bare Island	120891	101064	97245	96644	86508	81943	99853	67605	53041	49364	48080	44089	43269	41626	NA	NA
58371	Bare Island	Coastal water	BI_PL_030516_3	yes	2016-05-03	NA	NA	NA	NA	NA	NA	NA	151.232	-33.9908	NA	2016-05-03	2016	5	3	Surface	Bare Island	189121	150532	146326	144189	121651	111425	71393	70358	58154	54510	53489	46561	45741	44377	NA	NA
58376	Bare Island	Coastal water	BI_PL_140616_1	yes	2016-06-14	NA	NA	NA	NA	NA	NA	NA	151.232	-33.9908	NA	2016-06-14	2016	6	14	Surface	Bare Island	136555	108268	105527	104723	93729	90183	64784	72936	58369	54018	53098	44228	43746	41144	NA	NA
58380	Bare Island	Coastal water	BI_PL_050716_2	yes	2016-07-05	NA	NA	NA	NA	NA	NA	NA	151.232	-33.9908	NA	2016-07-05	2016	7	5	Surface	Bare Island	139975	111797	103733	103952	91911	83695	72895	73177	64009	62687	61606	52779	52122	50801	NA	NA
58373	Bare Island	Coastal water	BI_PL_070616_1	yes	2016-06-07	NA	NA	NA	NA	NA	NA	NA	151.232	-33.9908	NA	2016-06-07	2016	6	7	Surface	Bare Island	135832	108155	104647	104607	90430	85959	48809	74595	64429	59294	57811	49254	48252	45769	NA	NA
58396	Bare Island	Coastal water	BI_PL_161216_3	yes	2016-12-16	NA	NA	NA	NA	NA	NA	NA	151.232	-33.9908	NA	2016-12-16	2016	12	16	Surface	Bare Island	171634	136005	134595	133703	125216	117848	55403	76707	54326	50567	49545	40707	40331	38187	NA	NA
58374	Bare Island	Coastal water	BI_PL_070616_2	yes	2016-06-07	NA	NA	NA	NA	NA	NA	NA	151.232	-33.9908	NA	2016-06-07	2016	6	7	Surface	Bare Island	157694	121335	118700	118429	104717	101643	46310	78503	66621	61132	59043	49468	48531	45519	NA	NA
58375	Bare Island	Coastal water	BI_PL_070616_3	yes	2016-06-07	NA	NA	NA	NA	NA	NA	NA	151.232	-33.9908	NA	2016-06-07	2016	6	7	Surface	Bare Island	154616	120734	117884	117851	104733	100931	56307	79519	65818	59733	58783	49886	48928	46423	NA	NA
58397	Bare Island	Coastal water	BI_PL_090117_1	yes	2017-01-09	NA	NA	NA	NA	NA	NA	NA	151.232	-33.9908	NA	2017-01-09	2017	1	9	Surface	Bare Island	178915	147387	145776	145357	138736	118510	63988	84505	74277	72027	71239	55161	53212	51850	NA	NA
58398	Bare Island	Coastal water	BI_PL_090117_2	yes	2017-01-09	NA	NA	NA	NA	NA	NA	NA	151.232	-33.9908	NA	2017-01-09	2017	1	9	Surface	Bare Island	176763	142867	139356	138463	122622	114733	47683	90156	76514	73014	71517	54692	53053	50832	NA	NA
58409	Bare Island	Coastal water	BI_PL_050617_2	yes	2017-06-05	NA	NA	NA	NA	NA	NA	NA	151.232	-33.9908	NA	2017-06-05	2017	6	5	Surface	Bare Island	168639	135737	131188	130319	115985	108011	77115	92336	78335	75689	73560	62416	61200	58816	NA	NA
58366	Bare Island	Coastal water	BI_PL_050416_1	yes	2016-04-05	NA	NA	NA	NA	NA	NA	NA	151.232	-33.9908	NA	2016-04-05	2016	4	5	Surface	Bare Island	185848	156285	150856	149421	131257	113295	70467	92777	77903	74204	72828	65285	63815	61960	NA	NA
58394	Bare Island	Coastal water	BI_PL_161216_1	yes	2016-12-16	NA	NA	NA	NA	NA	NA	NA	151.232	-33.9908	NA	2016-12-16	2016	12	16	Surface	Bare Island	136093	108902	107364	105850	97282	93080	66759	98980	80209	75757	75068	61926	61069	58812	NA	NA
58399	Bare Island	Coastal water	BI_PL_090117_3	yes	2017-01-09	NA	NA	NA	NA	NA	NA	NA	151.232	-33.9908	NA	2017-01-09	2017	1	9	Surface	Bare Island	150521	122053	119167	118401	105894	98646	69947	102036	83077	78491	77149	59111	57100	54823	NA	NA
58384	Bare Island	Coastal water	BI_PL_150816_3	yes	2016-08-15	NA	NA	NA	NA	NA	NA	NA	151.232	-33.9908	NA	2016-08-15	2016	8	15	Surface	Bare Island	178634	123189	122246	120196	111121	106694	93937	104475	74682	71462	70383	59556	58775	56287	NA	NA
58391	Bare Island	Coastal water	BI_PL_101116_1	yes	2016-11-10	NA	NA	NA	NA	NA	NA	NA	151.232	-33.9908	NA	2016-11-10	2016	11	10	Surface	Bare Island	136829	112523	110996	110142	99513	94831	79976	104964	90630	86848	85243	67994	66378	64133	NA	NA
58369	Bare Island	Coastal water	BI_PL_030516_1	yes	2016-05-03	NA	NA	NA	NA	NA	NA	NA	151.232	-33.9908	NA	2016-05-03	2016	5	3	Surface	Bare Island	189463	154570	148444	146780	124797	110122	67488	105276	90722	84892	83335	70799	69051	66160	NA	NA
58393	Bare Island	Coastal water	BI_PL_101116_3	yes	2016-11-10	NA	NA	NA	NA	NA	NA	NA	151.232	-33.9908	NA	2016-11-10	2016	11	10	Surface	Bare Island	138555	115283	113501	112699	102702	98237	73556	110107	88367	84560	83645	68322	67141	64901	NA	NA
58395	Bare Island	Coastal water	BI_PL_161216_2	yes	2016-12-16	NA	NA	NA	NA	NA	NA	NA	151.232	-33.9908	NA	2016-12-16	2016	12	16	Surface	Bare Island	107646	86562	85537	84776	77993	73903	63163	110606	77586	72867	71245	59218	58663	54930	NA	NA
58407	Bare Island	Coastal water	BI_PL_050417_2	yes	2017-04-05	NA	NA	NA	NA	NA	NA	NA	151.232	-33.9908	NA	2017-04-05	2017	4	5	Surface	Bare Island	135488	110083	108454	107291	94801	88247	73949	110612	95148	92567	91121	77938	76927	74079	NA	NA
58370	Bare Island	Coastal water	BI_PL_030516_2	yes	2016-05-03	NA	NA	NA	NA	NA	NA	NA	151.232	-33.9908	NA	2016-05-03	2016	5	3	Surface	Bare Island	164219	133459	128314	126630	106628	93359	73562	110729	95539	89619	88039	76673	74914	72380	NA	NA
58383	Bare Island	Coastal water	BI_PL_150816_2	yes	2016-08-15	NA	NA	NA	NA	NA	NA	NA	151.232	-33.9908	NA	2016-08-15	2016	8	15	Surface	Bare Island	117877	94452	90873	89996	80289	76124	70910	116191	90650	86917	86011	75592	74236	71745	NA	NA
58382	Bare Island	Coastal water	BI_PL_150816_1	yes	2016-08-15	NA	NA	NA	NA	NA	NA	NA	151.232	-33.9908	NA	2016-08-15	2016	8	15	Surface	Bare Island	145975	116924	112581	111551	99231	93603	65625	116233	75989	72676	71641	60827	60014	57336	NA	NA
58401	Bare Island	Coastal water	BI_PL_070217_3	yes	2017-02-07	NA	NA	NA	NA	NA	NA	NA	151.232	-33.9908	NA	2017-02-07	2017	2	7	Surface	Bare Island	137478	113310	112059	110636	98354	89034	64610	119202	101456	97114	95796	72840	71195	66746	NA	NA
58405	Bare Island	Coastal water	BI_PL_050417_3	yes	2017-04-05	NA	NA	NA	NA	NA	NA	NA	151.232	-33.9908	NA	2017-04-05	2017	4	5	Surface	Bare Island	175259	145131	142962	141587	128154	119602	63656	133887	116670	113170	110480	91966	90560	86555	NA	NA
58388	Bare Island	Coastal water	BI_PL_061016_1	yes	2016-10-06	NA	NA	NA	NA	NA	NA	NA	151.232	-33.9908	NA	2016-10-06	2016	10	6	Surface	Bare Island	152196	128189	124122	122947	109881	102563	85097	144485	93686	79617	74437	67447	66103	61465	NA	NA
58385	Bare Island	Coastal water	BI_PL_060916_1	yes	2016-09-06	NA	NA	NA	NA	NA	NA	NA	151.232	-33.9908	NA	2016-09-06	2016	9	6	Surface	Bare Island	190156	133462	131865	129358	114780	110814	92316	147421	126152	122260	120640	99339	97037	93781	NA	NA
58386	Bare Island	Coastal water	BI_PL_060916_2	yes	2016-09-06	NA	NA	NA	NA	NA	NA	NA	151.232	-33.9908	NA	2016-09-06	2016	9	6	Surface	Bare Island	131405	106417	104158	103369	91605	86706	88013	151111	120193	115986	114437	93817	92066	88211	NA	NA
58410	Bare Island	Coastal water	BI_PL_050617_3	yes	2017-06-05	NA	NA	NA	NA	NA	NA	NA	151.232	-33.9908	NA	2017-06-05	2017	6	5	Surface	Bare Island	137421	110692	105876	105009	93807	88492	77779	159943	137913	134650	132180	116254	112833	109679	NA	NA
58381	Bare Island	Coastal water	BI_PL_050716_3	yes	2016-07-05	NA	NA	NA	NA	NA	NA	NA	151.232	-33.9908	NA	2016-07-05	2016	7	5	Surface	Bare Island	115835	93744	86149	85895	75028	68240	70093	161681	140369	135684	133915	113402	111240	107052	NA	NA
58406	Bare Island	Coastal water	BI_PL_050417_1	yes	2017-04-05	NA	NA	NA	NA	NA	NA	NA	151.232	-33.9908	NA	2017-04-05	2017	4	5	Surface	Bare Island	122971	100799	99254	98376	86142	81158	67576	164982	142429	136818	134371	113458	111432	106675	NA	NA
58389	Bare Island	Coastal water	BI_PL_061016_2	yes	2016-10-06	NA	NA	NA	NA	NA	NA	NA	151.232	-33.9908	NA	2016-10-06	2016	10	6	Surface	Bare Island	164689	135381	130108	129215	114387	108292	78935	179065	136663	117973	114902	105178	101789	99186	NA	NA
34971	Centaur Reef	Coastal water	CR_PL_090516_2_D	yes	2016-05-09	NA	NA	NA	NA	NA	2	NA	115.708	-31.8634	NA	2016-05-09	2016	5	9	Surface	Centaur Reef	91274	83449	83286	82815	78285	77094	69477	14596	12636	12539	12418	10929	10893	10774	NA	NA
34958	Centaur Reef	Coastal water	CR_PL_290216_1_D	yes	2016-02-29	NA	NA	NA	NA	NA	2	NA	115.708	-31.8634	NA	2016-02-29	2016	2	29	Surface	Centaur Reef	130049	117810	117730	117719	116163	115724	110260	34745	29790	29754	29560	27294	27289	27253	NA	NA
36822	Centaur Reef	Coastal water	CR_PL_270716_5	yes	2016-07-27	NA	NA	NA	NA	NA	2	NA	115.708	-31.8634	NA	2016-07-27	2016	7	27	Surface	Centaur Reef	122678	104151	102501	101130	83635	73051	62502	38699	35358	34719	34281	31222	31150	30712	NA	NA
36707	Centaur Reef	Coastal water	CR_PL_111116_2	yes	2016-11-11	NA	NA	NA	NA	NA	2	NA	115.708	-31.8634	NA	2016-11-11	2016	11	11	Surface	Centaur Reef	89085	74801	73100	70755	59665	51416	44487	38731	32916	32416	32197	30106	30040	29226	NA	NA
36847	Centaur Reef	Coastal water	CR_PL_240417_4	yes	2017-04-24	NA	NA	NA	NA	NA	25	NA	115.708	-31.8634	NA	2017-04-24	2017	4	NA	Surface	Centaur Reef	116665	NA	NA	NA	NA	NA	68010	46149	41156	39292	38097	29741	29651	28226	NA	NA
36825	Centaur Reef	Coastal water	CR_PL_020916_4	yes	2016-09-02	NA	NA	NA	NA	NA	5	NA	115.708	-31.8634	NA	2016-09-02	2016	9	NA	Surface	Centaur Reef	144369	NA	NA	NA	NA	NA	106795	46991	43173	42049	41426	37190	37137	36268	NA	NA
36714	Centaur Reef	Coastal water	CR_PL_161216_3	yes	2016-12-16	NA	NA	NA	NA	NA	2	NA	115.708	-31.8634	NA	2016-12-16	2016	12	16	Surface	Centaur Reef	85033	70484	69126	68057	58913	51161	46797	47036	41259	39259	38539	32407	32357	31101	NA	NA
36736	Centaur Reef	Coastal water	CR_PL_290517_1	yes	2017-05-29	NA	NA	NA	NA	NA	18	NA	115.708	-31.8634	NA	2017-05-29	2017	5	29	Surface	Centaur Reef	136766	NA	NA	NA	NA	NA	58923	48621	44782	44105	43465	40468	40376	39352	NA	NA
36731	Centaur Reef	Coastal water	CR_PL_240417_2	yes	2017-04-24	NA	NA	NA	NA	NA	13	NA	115.708	-31.8634	NA	2017-04-24	2017	4	24	Surface	Centaur Reef	112160	NA	NA	NA	NA	NA	73243	49773	43602	41433	38740	29785	29732	27653	NA	NA
36855	Centaur Reef	Coastal water	CR_PL_040416_4	yes	2016-04-04	NA	NA	NA	NA	NA	17	NA	115.708	-31.8634	NA	2016-04-04	2016	4	NA	Surface	Centaur Reef	153108	NA	NA	NA	NA	NA	52718	50365	26894	24909	22170	16552	16534	6822	NA	NA
36839	Centaur Reef	Coastal water	CR_PL_060217_4	yes	2017-02-06	NA	NA	NA	NA	NA	19	NA	115.708	-31.8634	NA	2017-02-06	2017	2	NA	Surface	Centaur Reef	159885	NA	NA	NA	NA	NA	87686	51075	47365	46454	45752	42221	42162	41572	NA	NA
36697	Centaur Reef	Coastal water	CR_PL_020916_1	yes	2016-09-02	NA	NA	NA	NA	NA	2	NA	115.708	-31.8634	NA	2016-09-02	2016	9	2	Surface	Centaur Reef	109322	92822	91709	90453	81748	72072	63236	51777	47136	46409	46122	43537	43461	42862	NA	NA
36708	Centaur Reef	Coastal water	CR_PL_111116_3	yes	2016-11-11	NA	NA	NA	NA	NA	2	NA	115.708	-31.8634	NA	2016-11-11	2016	11	11	Surface	Centaur Reef	92048	77308	75111	73760	62935	53219	47258	53304	47167	44218	42806	35048	34993	32974	NA	NA
36817	Centaur Reef	Coastal water	CR_PL_090516_4	yes	2016-05-09	NA	NA	NA	NA	NA	2	NA	115.708	-31.8634	NA	2016-05-09	2016	5	9	Surface	Centaur Reef	93479	79153	77856	76368	65309	55238	49471	55531	50957	50097	49565	46332	46302	45750	NA	NA
36691	Centaur Reef	Coastal water	CR_PL_270716_1	yes	2016-07-27	NA	NA	NA	NA	NA	2	NA	115.708	-31.8634	NA	2016-07-27	2016	7	27	Surface	Centaur Reef	94845	80455	79335	78195	64499	57423	48899	55929	51309	50817	50412	47863	47728	47329	NA	NA
36843	Centaur Reef	Coastal water	CR_PL_100317_4	yes	2017-03-10	NA	NA	NA	NA	NA	21	NA	115.708	-31.8634	NA	2017-03-10	2017	3	NA	Surface	Centaur Reef	155245	NA	NA	NA	NA	NA	94941	55932	49253	47884	46685	42234	42176	40842	NA	NA
36730	Centaur Reef	Coastal water	CR_PL_240417_1	yes	2017-04-24	NA	NA	NA	NA	NA	12	NA	115.708	-31.8634	NA	2017-04-24	2017	4	24	Surface	Centaur Reef	116707	NA	NA	NA	NA	NA	63418	56169	51223	50225	49394	44499	44432	42751	NA	NA
36699	Centaur Reef	Coastal water	CR_PL_020916_3	yes	2016-09-02	NA	NA	NA	NA	NA	2	NA	115.708	-31.8634	NA	2016-09-02	2016	9	2	Surface	Centaur Reef	89697	76486	75417	74364	66023	57318	50365	56356	51916	51370	50968	48358	48292	47736	NA	NA
36852	Centaur Reef	Coastal water	CR_PL_290517_5	yes	2017-05-29	NA	NA	NA	NA	NA	28	NA	115.708	-31.8634	NA	2017-05-29	2017	5	NA	Surface	Centaur Reef	106912	NA	NA	NA	NA	NA	57988	56366	51112	49837	49066	43387	43278	42137	NA	NA
36713	Centaur Reef	Coastal water	CR_PL_161216_2	yes	2016-12-16	NA	NA	NA	NA	NA	2	NA	115.708	-31.8634	NA	2016-12-16	2016	12	16	Surface	Centaur Reef	98393	81638	80138	78961	69414	59681	54004	59044	52804	51542	51170	42862	42545	41854	NA	NA
36836	Centaur Reef	Coastal water	CR_PL_161216_5	yes	2016-12-16	NA	NA	NA	NA	NA	24	NA	115.708	-31.8634	NA	2016-12-16	2016	12	NA	Surface	Centaur Reef	118490	NA	NA	NA	NA	NA	69412	59376	53511	52501	51778	48921	48818	48004	NA	NA
36737	Centaur Reef	Coastal water	CR_PL_290517_2	yes	2017-05-29	NA	NA	NA	NA	NA	19	NA	115.708	-31.8634	NA	2017-05-29	2017	5	29	Surface	Centaur Reef	140067	NA	NA	NA	NA	NA	46762	59407	55231	54445	53694	49327	49183	47998	NA	NA
36835	Centaur Reef	Coastal water	CR_PL_161216_4	yes	2016-12-16	NA	NA	NA	NA	NA	23	NA	115.708	-31.8634	NA	2016-12-16	2016	12	NA	Surface	Centaur Reef	162982	NA	NA	NA	NA	NA	97961	60446	54829	53835	53435	49485	49201	48646	NA	NA
36826	Centaur Reef	Coastal water	CR_PL_020916_5	yes	2016-09-02	NA	NA	NA	NA	NA	6	NA	115.708	-31.8634	NA	2016-09-02	2016	9	NA	Surface	Centaur Reef	159624	NA	NA	NA	NA	NA	58883	61389	57644	56799	56178	52215	52149	51249	NA	NA
36821	Centaur Reef	Coastal water	CR_PL_270716_4	yes	2016-07-27	NA	NA	NA	NA	NA	2	NA	115.708	-31.8634	NA	2016-07-27	2016	7	27	Surface	Centaur Reef	99659	84982	84153	82446	66288	59520	51721	62310	57934	57566	57160	53161	52992	52602	NA	NA
36719	Centaur Reef	Coastal water	CR_PL_060217_2	yes	2017-02-06	NA	NA	NA	NA	NA	2	NA	115.708	-31.8634	NA	2017-02-06	2017	2	6	Surface	Centaur Reef	100733	82045	80907	79982	68834	56515	49645	65479	59830	58380	56460	49021	48944	47896	NA	NA
36698	Centaur Reef	Coastal water	CR_PL_020916_2	yes	2016-09-02	NA	NA	NA	NA	NA	2	NA	115.708	-31.8634	NA	2016-09-02	2016	9	2	Surface	Centaur Reef	91764	78334	77311	76038	68090	59881	52540	66061	60287	58925	58252	53178	53121	51922	NA	NA
36844	Centaur Reef	Coastal water	CR_PL_100317_5	yes	2017-03-10	NA	NA	NA	NA	NA	22	NA	115.708	-31.8634	NA	2017-03-10	2017	3	NA	Surface	Centaur Reef	139988	NA	NA	NA	NA	NA	79719	76122	68245	66747	65317	57101	57024	55171	NA	NA
36738	Centaur Reef	Coastal water	CR_PL_290517_3	yes	2017-05-29	NA	NA	NA	NA	NA	20	NA	115.708	-31.8634	NA	2017-05-29	2017	5	29	Surface	Centaur Reef	115043	NA	NA	NA	NA	NA	52560	78711	72723	72011	71549	65283	65099	63744	NA	NA
36814	Centaur Reef	Coastal water	CR_PL_040416_5	yes	2016-04-04	NA	NA	NA	NA	NA	2	NA	115.708	-31.8634	NA	2016-04-04	2016	4	4	Surface	Centaur Reef	178365	150677	150332	150050	140181	139374	131379	81112	72529	72261	71801	63823	63780	63352	NA	NA
36693	Centaur Reef	Coastal water	CR_PL_270716_3	yes	2016-07-27	NA	NA	NA	NA	NA	2	NA	115.708	-31.8634	NA	2016-07-27	2016	7	27	Surface	Centaur Reef	91100	76676	75844	74315	61861	56179	47833	85464	77458	76724	76193	67775	67615	67027	NA	NA
36725	Centaur Reef	Coastal water	CR_PL_100317_2	yes	2017-03-10	NA	NA	NA	NA	NA	7	NA	115.708	-31.8634	NA	2017-03-10	2017	3	10	Surface	Centaur Reef	139824	NA	NA	NA	NA	NA	79641	88433	80852	78713	75411	58121	57927	55136	NA	NA
36724	Centaur Reef	Coastal water	CR_PL_100317_1	yes	2017-03-10	NA	NA	NA	NA	NA	6	NA	115.708	-31.8634	NA	2017-03-10	2017	3	10	Surface	Centaur Reef	148868	NA	NA	NA	NA	NA	73430	90258	83665	82150	79724	67468	67226	64255	NA	NA
36818	Centaur Reef	Coastal water	CR_PL_090516_5	yes	2016-05-09	NA	NA	NA	NA	NA	2	NA	115.708	-31.8634	NA	2016-05-09	2016	5	9	Surface	Centaur Reef	86147	73339	71892	70238	59155	51973	46394	91264	84893	84355	83494	77567	77352	76932	NA	NA
36712	Centaur Reef	Coastal water	CR_PL_161216_1	yes	2016-12-16	NA	NA	NA	NA	NA	2	NA	115.708	-31.8634	NA	2016-12-16	2016	12	16	Surface	Centaur Reef	95917	79669	78120	77169	67898	58398	53121	91783	87204	86636	85712	81509	80162	79443	NA	NA
36848	Centaur Reef	Coastal water	CR_PL_240417_5	yes	2017-04-24	NA	NA	NA	NA	NA	26	NA	115.708	-31.8634	NA	2017-04-24	2017	4	NA	Surface	Centaur Reef	117588	NA	NA	NA	NA	NA	70275	94089	86501	84973	83390	69811	69184	67395	NA	NA
36856	Centaur Reef	Coastal water	CR_PL_040416_5	yes	2016-04-04	NA	NA	NA	NA	NA	18	NA	115.708	-31.8634	NA	2016-04-04	2016	4	NA	Surface	Centaur Reef	142897	NA	NA	NA	NA	NA	47876	94421	57381	54537	49923	37004	36995	23193	NA	NA
36732	Centaur Reef	Coastal water	CR_PL_240417_3	yes	2017-04-24	NA	NA	NA	NA	NA	14	NA	115.708	-31.8634	NA	2017-04-24	2017	4	24	Surface	Centaur Reef	117825	NA	NA	NA	NA	NA	66196	96269	87218	84923	82071	73998	73659	70144	NA	NA
36840	Centaur Reef	Coastal water	CR_PL_060217_5	yes	2017-02-06	NA	NA	NA	NA	NA	20	NA	115.708	-31.8634	NA	2017-02-06	2017	2	NA	Surface	Centaur Reef	168968	NA	NA	NA	NA	NA	94544	98743	93531	92950	91989	84515	84382	83310	NA	NA
36720	Centaur Reef	Coastal water	CR_PL_060217_3	yes	2017-02-06	NA	NA	NA	NA	NA	2	NA	115.708	-31.8634	NA	2017-02-06	2017	2	6	Surface	Centaur Reef	94876	77304	76063	75291	64283	51994	45514	99298	93333	92267	91008	79173	79019	77899	NA	NA
34984	Centaur Reef	Coastal water	CR_PL_300516_3_D	yes	2016-05-30	NA	NA	NA	NA	NA	2	NA	115.708	-31.8634	NA	2016-05-30	2016	5	30	Surface	Centaur Reef	64175	60193	58791	58077	48161	42649	36839	99925	88398	87548	86784	72800	72549	71781	NA	NA
36706	Centaur Reef	Coastal water	CR_PL_111116_1	yes	2016-11-11	NA	NA	NA	NA	NA	2	NA	115.708	-31.8634	NA	2016-11-11	2016	11	11	Surface	Centaur Reef	87447	73396	71443	69595	59709	52014	45897	101294	91759	90952	90390	81281	81136	79261	NA	NA
34983	Centaur Reef	Coastal water	CR_PL_300516_2_D	yes	2016-05-30	NA	NA	NA	NA	NA	2	NA	115.708	-31.8634	NA	2016-05-30	2016	5	30	Surface	Centaur Reef	69934	65244	63504	62444	52108	46892	40286	103747	89382	88707	88073	74595	74161	73125	NA	NA
36718	Centaur Reef	Coastal water	CR_PL_060217_1	yes	2017-02-06	NA	NA	NA	NA	NA	2	NA	115.708	-31.8634	NA	2017-02-06	2017	2	6	Surface	Centaur Reef	99008	82608	81606	80705	70371	57021	50381	105800	99261	97540	95152	79098	78925	77366	NA	NA
36851	Centaur Reef	Coastal water	CR_PL_290517_4	yes	2017-05-29	NA	NA	NA	NA	NA	27	NA	115.708	-31.8634	NA	2017-05-29	2017	5	NA	Surface	Centaur Reef	267524	NA	NA	NA	NA	NA	197348	106405	97451	97171	96595	89986	89930	89620	NA	NA
36726	Centaur Reef	Coastal water	CR_PL_100317_3	yes	2017-03-10	NA	NA	NA	NA	NA	8	NA	115.708	-31.8634	NA	2017-03-10	2017	3	10	Surface	Centaur Reef	155813	NA	NA	NA	NA	NA	55064	108260	102118	100866	99240	87301	87117	84216	NA	NA
34965	Centaur Reef	Coastal water	CR_PL_040416_2_D	yes	2016-04-04	NA	NA	NA	NA	NA	2	NA	115.708	-31.8634	NA	2016-04-04	2016	4	4	Surface	Centaur Reef	78568	72309	70550	69456	57362	51266	46507	114603	98855	98232	97380	78589	78434	77866	NA	NA
36692	Centaur Reef	Coastal water	CR_PL_270716_2	yes	2016-07-27	NA	NA	NA	NA	NA	2	NA	115.708	-31.8634	NA	2016-07-27	2016	7	27	Surface	Centaur Reef	119997	97197	96502	95668	86353	83500	74425	117034	106761	105755	104706	93721	93590	92862	NA	NA
34977	Centaur Reef	Coastal water	CR_PL_190516_2_D	yes	2016-05-19	NA	NA	NA	NA	NA	2	NA	115.708	-31.8634	NA	2016-05-19	2016	5	19	Surface	Centaur Reef	76425	71249	69522	68526	57082	51424	42647	118883	98276	97672	97150	90502	90262	88561	NA	NA
34959	Centaur Reef	Coastal water	CR_PL_290216_2_D	yes	2016-02-29	NA	NA	NA	NA	NA	2	NA	115.708	-31.8634	NA	2016-02-29	2016	2	29	Surface	Centaur Reef	67054	61630	60466	59648	52390	45846	41984	122602	108322	107653	106816	102106	101654	101097	NA	NA
34964	Centaur Reef	Coastal water	CR_PL_040416_1_D	yes	2016-04-04	NA	NA	NA	NA	NA	2	NA	115.708	-31.8634	NA	2016-04-04	2016	4	4	Surface	Centaur Reef	82588	70814	70582	70138	63770	62130	55914	127807	109295	109083	108542	97379	97346	96888	NA	NA
34976	Centaur Reef	Coastal water	CR_PL_190516_1_D	yes	2016-05-19	NA	NA	NA	NA	NA	2	NA	115.708	-31.8634	NA	2016-05-19	2016	5	19	Surface	Centaur Reef	63247	58400	57509	56291	46694	42667	35920	134381	119016	118538	118029	101661	101403	100783	NA	NA
36813	Centaur Reef	Coastal water	CR_PL_040416_4	yes	2016-04-04	NA	NA	NA	NA	NA	29	NA	115.708	-31.8634	NA	2016-04-04	2016	4	4	Surface	Centaur Reef	148333	NA	NA	NA	NA	NA	72839	139804	132807	132239	131629	126563	126342	124933	NA	NA
34972	Centaur Reef	Coastal water	CR_PL_090516_3_D	yes	2016-05-09	NA	NA	NA	NA	NA	2	NA	115.708	-31.8634	NA	2016-05-09	2016	5	9	Surface	Centaur Reef	56544	53086	51886	51229	44185	38340	35168	140994	125793	125125	124206	117938	117459	116884	NA	NA
34960	Centaur Reef	Coastal water	CR_PL_290216_3_D	yes	2016-02-29	NA	NA	NA	NA	NA	2	NA	115.708	-31.8634	NA	2016-02-29	2016	2	29	Surface	Centaur Reef	67496	62225	60963	60394	53381	46567	42858	151479	129577	128953	128098	119125	118691	117793	NA	NA
34978	Centaur Reef	Coastal water	CR_PL_190516_3_D	yes	2016-05-19	NA	NA	NA	NA	NA	2	NA	115.708	-31.8634	NA	2016-05-19	2016	5	19	Surface	Centaur Reef	69272	63763	61776	60408	49377	44710	36815	151842	126094	125509	124548	115973	115680	113724	NA	NA
34966	Centaur Reef	Coastal water	CR_PL_040416_3_D	yes	2016-04-04	NA	NA	NA	NA	NA	2	NA	115.708	-31.8634	NA	2016-04-04	2016	4	4	Surface	Centaur Reef	65962	59179	57762	56930	47323	42687	38699	152050	132614	132179	131037	107424	106946	106343	NA	NA
34982	Centaur Reef	Coastal water	CR_PL_300516_1_D	yes	2016-05-30	NA	NA	NA	NA	NA	2	NA	115.708	-31.8634	NA	2016-05-30	2016	5	30	Surface	Centaur Reef	50451	47490	45954	45281	37485	33791	29030	152717	128987	127895	126884	107631	107234	105362	NA	NA
34970	Centaur Reef	Coastal water	CR_PL_090516_1_D	yes	2016-05-09	NA	NA	NA	NA	NA	2	NA	115.708	-31.8634	NA	2016-05-09	2016	5	9	Surface	Centaur Reef	48078	45155	44243	43696	37427	32912	29961	164598	145301	144735	143632	132549	132130	131515	NA	NA
35123	Centaur Reef	Coastal water	CR_PL_290216_4_D	yes	2016-02-29	NA	NA	NA	NA	NA	2	NA	115.708	-31.8634	NA	2016-02-29	2016	2	29	Surface	Centaur Reef	68375	61304	60106	58724	51460	47027	44321	NA	NA	NA	NA	NA	NA	NA	NA	NA
35124	Centaur Reef	Coastal water	CR_PL_290216_5_D	yes	2016-02-29	NA	NA	NA	NA	NA	2	NA	115.708	-31.8634	NA	2016-02-29	2016	2	29	Surface	Centaur Reef	59367	50450	50140	49147	44131	42012	38838	NA	NA	NA	NA	NA	NA	NA	NA	NA
35127	Centaur Reef	Coastal water	CR_PL_190516_4_D	yes	2016-05-19	NA	NA	NA	NA	NA	2	NA	115.708	-31.8634	NA	2016-05-19	2016	5	19	Surface	Centaur Reef	59290	52670	50969	49357	40148	37615	32494	NA	NA	NA	NA	NA	NA	NA	NA	NA
35128	Centaur Reef	Coastal water	CR_PL_190516_5_D	yes	2016-05-19	NA	NA	NA	NA	NA	2	NA	115.708	-31.8634	NA	2016-05-19	2016	5	19	Surface	Centaur Reef	53174	47388	45820	44609	36067	33651	29374	NA	NA	NA	NA	NA	NA	NA	NA	NA
35131	Centaur Reef	Coastal water	CR_PL_300516_4_D	yes	2016-05-30	NA	NA	NA	NA	NA	2	NA	115.708	-31.8634	NA	2016-05-30	2016	5	30	Surface	Centaur Reef	57397	51733	50320	49033	40177	37291	33415	NA	NA	NA	NA	NA	NA	NA	NA	NA
35132	Centaur Reef	Coastal water	CR_PL_300516_5_D	yes	2016-05-30	NA	NA	NA	NA	NA	2	NA	115.708	-31.8634	NA	2016-05-30	2016	5	30	Surface	Centaur Reef	66174	59674	57973	56372	45300	41683	37573	NA	NA	NA	NA	NA	NA	NA	NA	NA
36335	Channel	Coastal water	OrpheusIsland_Channel	yes	2017-05-08	24.7639	NA	1.43795	0.375861	0.127378	2	NA	146.496	-18.5744	NA	2017-05-08	2017	5	8	Surface	Channel	54103	49274	46847	46106	38773	36480	17958	35357	31970	29427	27609	22452	22412	20810	46637	79713
36337	Channel	Coastal water	OrpheusIsland_Channel	yes	2017-05-08	24.7639	NA	1.43795	0.375861	0.127378	2	NA	146.496	-18.5744	NA	2017-05-08	2017	5	8	Surface	Channel	39083	36109	34366	33990	28992	27530	13930	38985	34742	31883	29136	23046	22986	21484	61477	85632
36318	Channel	Coastal water	OrpheusIsland_Channel	yes	2016-11-10	26.9106	35.5416	0.780815	0.13482	0.0565056	2	NA	146.496	-18.5744	NA	2016-11-10	2016	11	10	Surface	Channel	52638	49347	48091	47571	40788	37489	17198	55660	50662	48422	47185	40214	40072	38555	71157	106302
36336	Channel	Coastal water	OrpheusIsland_Channel	yes	2017-05-08	24.7639	NA	1.43795	0.375861	0.127378	2	NA	146.496	-18.5744	NA	2017-05-08	2017	5	8	Surface	Channel	56683	53370	51135	50446	42985	40112	21342	53124	47177	43677	41555	35264	35182	33311	80643	118467
36317	Channel	Coastal water	OrpheusIsland_Channel	yes	2016-11-10	26.9106	35.5416	0.780815	0.13482	0.0565056	2	NA	146.496	-18.5744	NA	2016-11-10	2016	11	10	Surface	Channel	51289	47495	46088	45399	38645	35732	16661	38474	34646	32583	31447	26003	25930	24437	83941	116535
36319	Channel	Coastal water	OrpheusIsland_Channel	yes	2016-11-10	26.9106	35.5416	0.780815	0.13482	0.0565056	2	NA	146.496	-18.5744	NA	2016-11-10	2016	11	10	Surface	Channel	55363	51186	49723	48974	40894	37220	16061	36957	33761	32169	31101	26393	26319	25081	94485	118462
34857	Channel	Coastal water	OrpheusIsland_Channel	yes	2016-05-02	27.4547	35.4031	1.98517	0.54252	0.0751386	2	NA	146.496	-18.5744	NA	2016-05-02	2016	5	2	Surface	Channel	74236	69292	66894	66503	57604	53190	45008	73048	61422	60330	59386	54635	54315	52514	NA	NA
34859	Channel	Coastal water	OrpheusIsland_Channel	yes	2016-05-02	27.4547	35.4031	1.98517	0.54252	0.0751386	2	NA	146.496	-18.5744	NA	2016-05-02	2016	5	2	Surface	Channel	86344	80579	78684	78205	69496	64034	54955	90424	76435	75495	74583	69483	69224	66768	NA	NA
34858	Channel	Coastal water	OrpheusIsland_Channel	yes	2016-05-02	27.4547	35.4031	1.98517	0.54252	0.0751386	2	NA	146.496	-18.5744	NA	2016-05-02	2016	5	2	Surface	Channel	90261	83901	81525	81023	70593	64866	55296	110974	97628	95751	94213	87117	86796	84755	NA	NA
58418	Cobblers Beach	Coastal water	CB_PL_070616_2	yes	2016-06-07	NA	NA	NA	NA	0.241862	2	NA	151.263	-33.8256	NA	2016-06-07	2016	6	7	Surface	Cobblers Beach	132855	107496	102786	102114	89787	79761	71909	22297	19131	17311	16800	13721	13611	12848	NA	NA
58447	Cobblers Beach	Coastal water	CB_PL_040417_3	yes	2017-04-04	NA	NA	NA	NA	0.12846	2	NA	151.263	-33.8256	NA	2017-04-04	2017	4	4	Surface	Cobblers Beach	92184	75448	71584	70347	56442	53164	45716	27333	24106	22097	21489	18853	18416	17536	NA	NA
58430	Cobblers Beach	Coastal water	CB_PL_051016_2	yes	2016-10-15	NA	NA	NA	NA	0.0930807	2	NA	151.263	-33.8256	NA	2016-10-15	2016	10	15	Surface	Cobblers Beach	144279	116149	112292	112348	99497	95526	86073	32865	28277	25481	24159	20175	20112	18841	NA	NA
58453	Cobblers Beach	Coastal water	CB_PL_130617_3	yes	2017-06-13	NA	NA	NA	NA	0.145307	2	NA	151.263	-33.8256	NA	2017-06-13	2017	6	13	Surface	Cobblers Beach	128930	101312	99772	98784	87965	79017	72839	33469	25377	20207	18065	8877	8870	6968	NA	NA
58443	Cobblers Beach	Coastal water	CB_PL_090317_2	yes	2017-03-09	NA	NA	NA	NA	0.166787	2	NA	151.263	-33.8256	NA	2017-03-09	2017	3	9	Surface	Cobblers Beach	109486	90057	87856	86988	73669	68935	61945	35597	29357	27034	24888	21887	21651	20916	NA	NA
58438	Cobblers Beach	Coastal water	CB_PL_100117_3	yes	2017-01-10	NA	NA	NA	NA	NA	2	NA	151.263	-33.8256	NA	2017-01-10	2017	1	10	Surface	Cobblers Beach	132987	106009	104726	103088	90122	82502	77491	48989	38808	34884	33293	27297	27170	25588	NA	NA
58439	Cobblers Beach	Coastal water	CB_PL_080217_1	yes	2017-02-08	NA	NA	NA	NA	0.121089	2	NA	151.263	-33.8256	NA	2017-02-08	2017	2	8	Surface	Cobblers Beach	179596	140407	136783	135124	118350	113752	99629	50053	43745	40699	38579	29898	29816	28163	NA	NA
58423	Cobblers Beach	Coastal water	CB_PL_170816_1	yes	2016-08-17	NA	NA	NA	NA	0.0711793	2	NA	151.263	-33.8256	NA	2016-08-17	2016	8	17	Surface	Cobblers Beach	160506	127119	124776	123106	109208	102434	92733	50803	45752	42433	41088	32501	32405	31131	NA	NA
58431	Cobblers Beach	Coastal water	CB_PL_051016_3	yes	2016-10-15	NA	NA	NA	NA	0.0956077	2	NA	151.263	-33.8256	NA	2016-10-15	2016	10	15	Surface	Cobblers Beach	116761	95511	94031	93606	86733	81189	78479	51194	43503	40164	38074	32987	32916	31501	NA	NA
58444	Cobblers Beach	Coastal water	CB_PL_090317_3	yes	2017-03-09	NA	NA	NA	NA	0.117088	2	NA	151.263	-33.8256	NA	2017-03-09	2017	3	9	Surface	Cobblers Beach	159566	130494	127400	126220	106538	99748	89849	54104	45704	41282	40055	31770	31628	30104	NA	NA
58432	Cobblers Beach	Coastal water	CB_PL_031116_1	yes	2016-11-03	NA	NA	NA	NA	0.105295	2	NA	151.263	-33.8256	NA	2016-11-03	2016	11	3	Surface	Cobblers Beach	160397	130631	127988	127195	119114	107392	98962	54485	46794	43600	41763	31985	31948	30536	NA	NA
58445	Cobblers Beach	Coastal water	CB_PL_040417_1	yes	2017-04-04	NA	NA	NA	NA	0.104558	2	NA	151.263	-33.8256	NA	2017-04-04	2017	4	4	Surface	Cobblers Beach	88399	72336	68320	66825	53492	50515	43165	56850	48365	43376	42007	35772	35259	33290	NA	NA
58414	Cobblers Beach	Coastal water	CB_PL_030516_1	yes	2016-05-03	NA	NA	NA	NA	0.14636	2	NA	151.263	-33.8256	NA	2016-05-03	2016	5	3	Surface	Cobblers Beach	119538	96940	94560	93532	82348	78628	73068	59551	49555	44475	42660	35858	35608	33941	NA	NA
58419	Cobblers Beach	Coastal water	CB_PL_070616_3	yes	2016-06-07	NA	NA	NA	NA	0.205641	2	NA	151.263	-33.8256	NA	2016-06-07	2016	6	7	Surface	Cobblers Beach	114171	91708	87444	86630	75889	67890	61253	62801	54450	50177	48860	39707	39502	37182	NA	NA
58417	Cobblers Beach	Coastal water	CB_PL_070616_1	yes	2016-06-07	NA	NA	NA	NA	0.231228	2	NA	151.263	-33.8256	NA	2016-06-07	2016	6	7	Surface	Cobblers Beach	91057	73211	69219	68865	59808	54406	48836	62841	53622	48515	47081	38085	37840	35295	NA	NA
58415	Cobblers Beach	Coastal water	CB_PL_030516_2	yes	2016-05-03	NA	NA	NA	NA	0.123195	2	NA	151.263	-33.8256	NA	2016-05-03	2016	5	3	Surface	Cobblers Beach	115407	91917	89765	88770	79182	76110	71165	66881	56949	54962	53967	48939	48738	47225	NA	NA
58435	Cobblers Beach	Coastal water	CB_PL_141216_3	yes	2016-12-14	NA	NA	NA	NA	0.077497	2	NA	151.263	-33.8256	NA	2016-12-14	2016	12	14	Surface	Cobblers Beach	119328	97089	93834	93042	80287	75893	68341	69524	60139	57014	55202	48749	48355	45881	NA	NA
58426	Cobblers Beach	Coastal water	CB_PL_150916_1	yes	2016-09-15	NA	NA	NA	NA	0.379693	2	NA	151.263	-33.8256	NA	2016-09-15	2016	9	15	Surface	Cobblers Beach	128042	103158	100073	98775	87221	82594	76871	70228	59837	56555	55463	47710	47428	45123	NA	NA
58434	Cobblers Beach	Coastal water	CB_PL_031116_3	yes	2016-11-03	NA	NA	NA	NA	0.0918171	2	NA	151.263	-33.8256	NA	2016-11-03	2016	11	3	Surface	Cobblers Beach	139056	112632	110925	109409	99654	94311	89557	70283	62367	59942	59209	56918	56733	55868	NA	NA
58427	Cobblers Beach	Coastal water	CB_PL_150916_2	yes	2016-09-15	NA	NA	NA	NA	0.438448	2	NA	151.263	-33.8256	NA	2016-09-15	2016	9	15	Surface	Cobblers Beach	124311	100305	97264	96183	86068	82361	76895	71383	61942	58662	57465	49798	49352	47473	NA	NA
58441	Cobblers Beach	Coastal water	CB_PL_080217_3	yes	2017-02-08	NA	NA	NA	NA	0.130566	2	NA	151.263	-33.8256	NA	2017-02-08	2017	2	8	Surface	Cobblers Beach	152534	121312	118304	117104	102305	97667	87904	71697	64184	62754	61760	54835	54688	52673	NA	NA
58416	Cobblers Beach	Coastal water	CB_PL_030516_3	yes	2016-05-03	NA	NA	NA	NA	0.137936	2	NA	151.263	-33.8256	NA	2016-05-03	2016	5	3	Surface	Cobblers Beach	123719	101474	99214	98036	86871	82373	76933	72132	61650	58317	56636	50341	50141	48262	NA	NA
58440	Cobblers Beach	Coastal water	CB_PL_080217_2	yes	2017-02-08	NA	NA	NA	NA	0.12846	2	NA	151.263	-33.8256	NA	2017-02-08	2017	2	8	Surface	Cobblers Beach	101660	83596	81383	80628	70688	65851	59930	74675	64646	60588	58475	49704	49161	47332	NA	NA
58450	Cobblers Beach	Coastal water	CB_PL_040517_3	yes	2017-05-04	NA	NA	NA	NA	0.0603971	2	NA	151.263	-33.8256	NA	2017-05-04	2017	5	4	Surface	Cobblers Beach	110304	91290	88183	87547	76451	73364	66246	76183	66043	60869	58175	50283	49884	47908	NA	NA
58451	Cobblers Beach	Coastal water	CB_PL_130617_1	yes	2017-06-13	NA	NA	NA	NA	0.15373	2	NA	151.263	-33.8256	NA	2017-06-13	2017	6	13	Surface	Cobblers Beach	106467	85486	82860	81144	70082	65425	59545	76630	67232	63081	61542	50412	49895	47645	NA	NA
58436	Cobblers Beach	Coastal water	CB_PL_100117_1	yes	2017-01-10	NA	NA	NA	NA	NA	2	NA	151.263	-33.8256	NA	2017-01-10	2017	1	10	Surface	Cobblers Beach	112776	92266	91050	89924	79117	70974	66804	77731	65318	60450	58426	50589	50196	48227	NA	NA
58421	Cobblers Beach	Coastal water	CB_PL_070716_2	yes	2016-07-07	NA	NA	NA	NA	0.155205	2	NA	151.263	-33.8256	NA	2016-07-07	2016	7	7	Surface	Cobblers Beach	135374	108738	103928	102880	88809	85633	74734	84600	73222	69093	66728	42620	42500	39921	NA	NA
58442	Cobblers Beach	Coastal water	CB_PL_090317_1	yes	2017-03-09	NA	NA	NA	NA	0.150361	2	NA	151.263	-33.8256	NA	2017-03-09	2017	3	9	Surface	Cobblers Beach	138154	111614	109230	108185	92537	87334	78745	84670	73079	69311	67705	56643	56518	54010	NA	NA
58424	Cobblers Beach	Coastal water	CB_PL_170816_2	yes	2016-08-17	NA	NA	NA	NA	NA	2	NA	151.263	-33.8256	NA	2016-08-17	2016	8	17	Surface	Cobblers Beach	149016	119746	117848	116719	105950	99795	93172	86720	76404	73107	72071	60784	60376	57829	NA	NA
58437	Cobblers Beach	Coastal water	CB_PL_100117_2	yes	2017-01-10	NA	NA	NA	NA	NA	2	NA	151.263	-33.8256	NA	2017-01-10	2017	1	10	Surface	Cobblers Beach	132946	108360	107114	105960	94159	86347	81403	90594	78351	74974	73781	67277	66511	64846	NA	NA
58411	Cobblers Beach	Coastal water	CB_PL_080416_1	yes	2016-04-08	NA	NA	NA	NA	0.112665	2	NA	151.263	-33.8256	NA	2016-04-08	2016	4	8	Surface	Cobblers Beach	165142	132988	128354	126796	109111	104574	92290	92146	80280	76351	74710	63281	63045	60339	NA	NA
58452	Cobblers Beach	Coastal water	CB_PL_130617_2	yes	2017-06-13	NA	NA	NA	NA	0.14636	2	NA	151.263	-33.8256	NA	2017-06-13	2017	6	13	Surface	Cobblers Beach	128537	104438	101001	99721	87843	84200	72783	93264	83001	78890	76614	62574	62187	59246	NA	NA
58448	Cobblers Beach	Coastal water	CB_PL_040517_1	yes	2017-05-04	NA	NA	NA	NA	0.083562	2	NA	151.263	-33.8256	NA	2017-05-04	2017	5	4	Surface	Cobblers Beach	107716	89304	86208	85253	73704	70550	63738	94234	83154	78906	77019	68817	68235	66216	NA	NA
58449	Cobblers Beach	Coastal water	CB_PL_040517_2	yes	2017-05-04	NA	NA	NA	NA	0.0828144	2	NA	151.263	-33.8256	NA	2017-05-04	2017	5	4	Surface	Cobblers Beach	98267	81918	79101	78385	67335	64315	57853	94798	83784	79032	75910	64238	64075	61747	NA	NA
58425	Cobblers Beach	Coastal water	CB_PL_170816_3	yes	2016-08-17	NA	NA	NA	NA	0.0699158	2	NA	151.263	-33.8256	NA	2016-08-17	2016	8	17	Surface	Cobblers Beach	169582	137389	135279	134277	123074	113325	105694	99637	86487	84234	82938	66588	66312	63438	NA	NA
58412	Cobblers Beach	Coastal water	CB_PL_080416_2	yes	2016-04-08	NA	NA	NA	NA	0.092133	2	NA	151.263	-33.8256	NA	2016-04-08	2016	4	8	Surface	Cobblers Beach	147730	119459	114880	114153	99184	95809	84548	100713	88422	85336	84157	66917	66709	63750	NA	NA
58420	Cobblers Beach	Coastal water	CB_PL_070716_1	yes	2016-07-07	NA	NA	NA	NA	0.184477	2	NA	151.263	-33.8256	NA	2016-07-07	2016	7	7	Surface	Cobblers Beach	141360	114828	110113	108685	94021	90249	78616	103469	92428	91160	89778	76304	76191	74685	NA	NA
58429	Cobblers Beach	Coastal water	CB_PL_051016_1	yes	2016-10-15	NA	NA	NA	NA	0.0970819	2	NA	151.263	-33.8256	NA	2016-10-15	2016	10	15	Surface	Cobblers Beach	103579	86376	84961	84108	77009	71306	68565	109921	96140	92722	90389	84202	82978	79737	NA	NA
58446	Cobblers Beach	Coastal water	CB_PL_040417_2	yes	2017-04-04	NA	NA	NA	NA	0.130566	2	NA	151.263	-33.8256	NA	2017-04-04	2017	4	4	Surface	Cobblers Beach	102165	81971	77428	76049	61268	58753	50314	111114	96096	90994	89503	80333	79328	75884	NA	NA
58433	Cobblers Beach	Coastal water	CB_PL_031116_2	yes	2016-11-03	NA	NA	NA	NA	0.114771	2	NA	151.263	-33.8256	NA	2016-11-03	2016	11	3	Surface	Cobblers Beach	109879	91492	90061	88704	79275	71915	67946	117109	103803	101107	99351	91679	90412	88301	NA	NA
58428	Cobblers Beach	Coastal water	CB_PL_150916_3	yes	2016-09-15	NA	NA	NA	NA	0.434236	2	NA	151.263	-33.8256	NA	2016-09-15	2016	9	15	Surface	Cobblers Beach	138858	109594	105670	104294	91630	88093	80535	118324	102859	99759	98539	86329	85776	82042	NA	NA
58413	Cobblers Beach	Coastal water	CB_PL_080416_3	yes	2016-04-08	NA	NA	NA	NA	0.0888689	2	NA	151.263	-33.8256	NA	2016-04-08	2016	4	8	Surface	Cobblers Beach	160272	123282	121588	119044	106347	102165	87515	154077	138368	136702	132946	108060	107726	105192	NA	NA
58422	Cobblers Beach	Coastal water	CB_PL_070716_3	yes	2016-07-07	NA	NA	NA	NA	0.148676	2	NA	151.263	-33.8256	NA	2016-07-07	2016	7	7	Surface	Cobblers Beach	158078	118721	115996	113991	102213	99721	86439	167394	152934	151306	147368	104284	104052	102013	NA	NA
22012	DAR	Pelagic_Public	NA	yes	2015-08-03	25.7018	34.8716	5.6	0.1	0.33	2	NA	130.768	-12.4	20	2015-08-03	2015	8	3	Surface	Darwin	75029	35981	35757	35646	34409	34209	32795	4481	3481	3457	3410	188	188	171	348	1869
22017	DAR	Pelagic_Public	NA	yes	2015-08-04	25.7813	34.8415	5.7	0.1	0.27	10	NA	130.768	-12.4	20	2015-08-04	2015	8	4	Surface	Darwin	117449	99910	96887	94110	75396	67528	56818	77655	69162	67272	65183	60692	60423	59158	25413	107846
34222	DAR	Pelagic_Public	NA	yes	2016-02-02	30.519	33.6422	1.2	0.2	0.66	10	NA	130.768	-12.4	19	2016-02-02	2016	2	2	Surface	Darwin	94898	88007	85964	84805	67277	57702	48275	96654	86522	83887	80452	75979	73093	71702	32753	61310
34221	DAR	Pelagic_Public	NA	yes	2016-02-02	30.5789	33.6515	1.4	0.2	0.06	10	NA	130.768	-12.4	19.3	2016-02-02	2016	2	2	Surface	Darwin	104889	96762	94444	92873	73999	60011	48916	204670	177184	172309	166444	150537	145893	142906	33343	66108
34220	DAR	Pelagic_Public	NA	yes	2016-02-01	30.6785	33.4695	1.1	0.2	0.21	10	NA	130.768	-12.4	18.5	2016-02-01	2016	2	1	Surface	Darwin	63491	45891	44534	43577	35743	32582	28863	200252	172686	170544	168318	158678	153865	152103	34085	61706
34238	DAR	Pelagic_Public	NA	yes	2016-02-02	30.5211	33.7405	1.3	0.2	0.14	10	NA	130.768	-12.4	20	2016-02-02	2016	2	2	Surface	Darwin	71686	51705	50115	49045	39232	35583	31638	114961	100015	98208	96175	90204	87468	86147	34657	63025
34308	DAR	Pelagic_Public	NA	yes	2016-05-30	29.9424	34.4526	NA	NA	NA	10	160.905	130.768	-12.4	17.1	2016-05-30	2016	5	30	Surface	Darwin	104706	96223	93960	92680	77844	69233	58937	122805	108189	106773	104364	90791	90150	88729	35944	58097
34217	DAR	Pelagic_Public	NA	yes	2015-11-18	31.0559	35.4882	6.7	0.1	0.17	10	162.089	130.768	-12.4	20	2015-11-18	2015	11	18	Surface	Darwin	85721	60811	58894	57841	45921	42466	36951	121263	103486	101857	99945	91997	89906	87838	36453	62453
35370	DAR	Pelagic_Public	NA	yes	2017-07-15	26.82	34.3356	5.2	0.1	0.31	2	NA	130.768	-12.4	16	2017-07-15	2017	7	15	Surface	Darwin	86511	78453	76852	75302	61453	53019	41374	50491	44698	41746	39633	36540	36123	34900	39044	80344
35355	DAR	Pelagic_Public	NA	yes	2017-02-02	30.5342	32.7443	2.2	2.4	0.4	2	NA	130.768	-12.4	19.5	2017-02-02	2017	2	2	Surface	Darwin	66147	59566	58446	57388	46085	39387	31953	37159	33950	32685	31694	30025	29962	29450	40930	72037
35369	DAR	Pelagic_Public	NA	yes	2017-05-16	NA	NA	2.9	0.2	0.23	17	NA	130.768	-12.4	20	2017-05-16	2017	5	16	15_39m	Darwin	83541	75797	74108	72643	57806	49364	39681	54222	48356	45781	44251	40792	40396	39428	41688	92130
35366	DAR	Pelagic_Public	NA	yes	2017-02-03	30.3044	33.18	2.8	1.9	0.32	22	NA	130.768	-12.4	21.5	2017-02-03	2017	2	3	15_39m	Darwin	70471	64337	62505	60963	49528	42064	32802	60760	56164	54383	53336	50500	49463	48331	41869	96967
35368	DAR	Pelagic_Public	NA	yes	2017-05-16	NA	NA	3.1	0.1	0.21	10	NA	130.768	-12.4	20	2017-05-16	2017	5	16	Surface	Darwin	100903	92044	90315	89111	72144	60334	48142	92503	84659	82537	81358	75048	74230	72002	46605	101362
35363	DAR	Pelagic_Public	NA	yes	2017-02-03	30.3614	33.0396	3.3	0.5	0.26	19.5	NA	130.768	-12.4	19.5	2017-02-03	2017	2	3	15_39m	Darwin	87042	78816	76404	74199	59083	50475	39598	58869	53815	52306	51046	48273	47883	47097	47579	106539
35367	DAR	Pelagic_Public	NA	yes	2017-05-16	NA	NA	3.7	0.5	0.23	2	NA	130.768	-12.4	20	2017-05-16	2017	5	16	Surface	Darwin	87861	79554	78480	77393	64449	54941	44789	54072	47609	44563	41949	37844	37568	35912	48073	97323
34773	DAR	Pelagic_Public	NA	yes	2016-07-24	26.0047	35.1558	4.6	0.14	0.28	10	NA	130.768	-12.4	21	2016-07-24	2016	7	24	Surface	Darwin	100704	82843	79750	77629	61987	58079	51213	166245	146247	141931	137599	122099	120431	117953	48267	110416
35375	DAR	Pelagic_Public	NA	yes	2017-07-15	26.675	34.3346	5.3	0.2	0.31	17	NA	130.768	-12.4	18	2017-07-15	2017	7	15	15_39m	Darwin	80793	73378	71828	70594	56817	48268	37978	55715	49573	47229	45762	42138	41535	40630	48763	108100
35374	DAR	Pelagic_Public	NA	yes	2017-07-15	26.693	34.3366	6	0.2	0.41	10	NA	130.768	-12.4	18	2017-07-15	2017	7	15	Surface	Darwin	116374	105304	102923	100758	80287	68151	52778	70965	63666	61315	59890	53964	53678	51915	50215	113049
35364	DAR	Pelagic_Public	NA	yes	2017-02-03	30.4597	32.7609	3.3	0.4	0.16	2	NA	130.768	-12.4	21.5	2017-02-03	2017	2	3	Surface	Darwin	92152	84190	82971	82110	69206	57218	44521	57052	51030	48108	45866	41214	40920	39654	50481	94773
35372	DAR	Pelagic_Public	NA	yes	2017-07-15	26.7967	34.3426	4.8	0.1	0.3	15	NA	130.768	-12.4	16	2017-07-15	2017	7	15	15_39m	Darwin	78197	71248	69682	68251	55961	48342	37640	53939	46629	44014	42376	38389	38051	37094	52813	103707
35358	DAR	Pelagic_Public	NA	yes	2017-02-03	30.6797	32.6501	5.3	0.4	0.19	2	NA	130.768	-12.4	18	2017-02-03	2017	2	3	Surface	Darwin	79812	72526	71322	70562	59143	50601	40201	54857	49648	46799	44049	40036	39766	38449	53884	87415
35362	DAR	Pelagic_Public	NA	yes	2017-02-03	30.4129	32.9603	3.9	0.3	0.17	10	NA	130.768	-12.4	19.5	2017-02-03	2017	2	3	Surface	Darwin	103470	94359	92593	91169	73848	62057	49442	69381	62989	60697	59243	53556	53266	51520	55205	121218
35376	DAR	Pelagic_Public	NA	yes	2017-07-15	26.7181	34.2689	5	0.2	0.32	2	NA	130.768	-12.4	20	2017-07-15	2017	7	15	Surface	Darwin	98543	89553	87661	86306	70646	60843	48310	44442	39764	37191	35350	32278	32178	31273	55330	101526
35357	DAR	Pelagic_Public	NA	yes	2017-02-02	30.4461	32.9887	2	1	0.22	19.5	NA	130.768	-12.4	19.5	2017-02-02	2017	2	2	15_39m	Darwin	76991	69753	67767	66116	52910	45622	36611	50150	45658	44294	43221	41315	41193	40439	55410	102158
35378	DAR	Pelagic_Public	NA	yes	2017-07-15	26.7031	34.3395	5.4	0.1	0.34	19	NA	130.768	-12.4	20	2017-07-15	2017	7	15	15_39m	Darwin	84391	75961	74500	73044	60512	53863	44028	28804	26391	25190	24336	22642	22605	22121	56671	97444
34782	DAR	Pelagic_Public	NA	yes	2016-07-23	25.997	35.1186	5.2	0.13	0.23	10	NA	130.768	-12.4	22.5	2016-07-23	2016	7	23	Surface	Darwin	92853	76107	73524	71851	58484	54558	48136	92605	80347	78018	76232	70012	69375	68102	58181	122739
35371	DAR	Pelagic_Public	NA	yes	2017-07-15	26.8189	34.3442	4.8	0.1	0.27	10	NA	130.768	-12.4	16	2017-07-15	2017	7	15	Surface	Darwin	110489	100441	98399	96606	77789	66781	52414	92364	82320	80371	78938	70063	69542	67915	62311	126039
35361	DAR	Pelagic_Public	NA	yes	2017-02-03	30.7485	32.4988	4.8	0.7	0.19	2	NA	130.768	-12.4	19.5	2017-02-03	2017	2	3	Surface	Darwin	121132	109038	107537	106616	90616	71156	55228	57408	51861	50160	48071	45085	43971	42730	62954	80785
35360	DAR	Pelagic_Public	NA	yes	2017-02-03	30.5671	32.8232	3.1	0.3	0.18	18	NA	130.768	-12.4	18	2017-02-03	2017	2	3	15_39m	Darwin	71533	65194	63856	62586	52186	45154	36313	99283	93209	92437	91022	87918	87796	86948	63525	110930
34784	DAR	Pelagic_Public	NA	yes	2016-11-07	31.3789	35.5518	5	0	0.19	2	174.965	130.768	-12.4	18.5	2016-11-07	2016	11	7	Surface	Darwin	102147	85906	84668	83479	68846	62356	55285	78065	68849	67281	65773	61095	60550	59321	64363	157080
34243	DAR	Pelagic_Public	NA	yes	2016-02-02	30.515	33.7834	1.7	0.4	0.25	18	NA	130.768	-12.4	20	2016-02-02	2016	2	2	15_39m	Darwin	69802	49953	45956	44782	34952	32231	27790	197902	173222	168192	163548	149518	148444	144543	65450	119810
34780	DAR	Pelagic_Public	NA	yes	2016-07-24	26.1945	35.1432	4.6	0.15	0.21	20	NA	130.768	-12.4	18.3	2016-07-24	2016	7	24	15_39m	Darwin	66648	54887	51926	50980	40705	38083	32966	70928	59637	57797	56381	52103	51741	50911	65798	145603
139715	DAR	Pelagic_Public	NA	yes	2018-05-09	29.6253	33.0823	5.6	0.1	0.17	2	NA	130.768	-12.4	20	2018-05-09	2018	5	9	Surface	Darwin	97235	87499	85411	84822	73332	70081	64583	172707	150453	148456	145494	138359	136720	134258	67966	147282
35381	DAR	Pelagic_Public	NA	yes	2017-07-15	26.8079	34.3488	4.4	0.1	0.28	17	NA	130.768	-12.4	18	2017-07-15	2017	7	15	15_39m	Darwin	87291	78883	77488	76230	63871	57305	47134	48444	45023	44262	43243	40621	40550	39820	69155	119833
35373	DAR	Pelagic_Public	NA	yes	2017-07-15	26.6994	34.3363	4.8	0.2	0.3	2	NA	130.768	-12.4	18	2017-07-15	2017	7	15	Surface	Darwin	97860	88765	87250	85958	70646	60830	48038	65454	58355	54816	51628	46850	46557	45055	69452	130798
34777	DAR	Pelagic_Public	NA	yes	2016-07-24	26.1382	35.153	4.5	0.15	0.22	20	NA	130.768	-12.4	18	2016-07-24	2016	7	24	15_39m	Darwin	85624	70866	67888	66015	52651	49104	42519	80241	69863	68823	67892	64108	63228	62652	75003	160023
34776	DAR	Pelagic_Public	NA	yes	2016-07-24	26.1448	35.1546	4.6	0.16	0.24	10	NA	130.768	-12.4	18	2016-07-24	2016	7	24	Surface	Darwin	93712	77252	74342	72407	58150	54145	47071	68502	58450	56269	54970	50071	49877	48777	76272	160419
139718	DAR	Pelagic_Public	NA	yes	2019-05-29	27.8261	34.6745	6.7	0.2	0.21	2	NA	130.768	-12.4	20	2019-05-29	2019	5	29	Surface	Darwin	111499	93116	91250	90135	74381	71751	65157	130699	118077	116687	113718	107379	106953	105143	77726	208460
35379	DAR	Pelagic_Public	NA	yes	2017-07-15	26.871	34.3282	4.8	0.3	0.26	2	NA	130.768	-12.4	18	2017-07-15	2017	7	15	Surface	Darwin	95698	87203	85690	84214	70208	60163	47122	40069	36482	35357	34504	33134	32917	32442	78473	131376
139714	DAR	Pelagic_Public	NA	yes	2017-10-09	30.2702	34.9189	5.1	0.2	0.25	2	NA	130.768	-12.4	20	2017-10-09	2017	10	9	Surface	Darwin	90577	83283	79507	79276	65676	63818	56950	171755	150149	147844	143273	135015	134174	129449	79492	191406
34779	DAR	Pelagic_Public	NA	yes	2016-07-24	26.2174	35.1366	4.5	0.17	0.22	10	NA	130.768	-12.4	18.3	2016-07-24	2016	7	24	Surface	Darwin	90238	74831	72703	70940	58702	54830	48393	97393	82651	80938	79265	74353	73488	72450	79804	163597
139716	DAR	Pelagic_Public	NA	yes	2018-10-30	30.9075	35.0416	6.7	0.1	0.3	2	NA	130.768	-12.4	20	2018-10-30	2018	10	30	Surface	Darwin	80479	76064	74585	74171	65457	62856	58143	150181	129024	124575	116868	108969	107888	104813	80117	180586
35377	DAR	Pelagic_Public	NA	yes	2017-07-15	26.7079	34.3402	5	0.1	0.35	10	NA	130.768	-12.4	20	2017-07-15	2017	7	15	Surface	Darwin	116952	106640	104321	102280	82319	70267	54296	56956	52448	51170	50288	46862	46768	45699	81979	138880
34783	DAR	Pelagic_Public	NA	yes	2016-07-23	26.0006	35.1199	5	0.15	0.24	20	NA	130.768	-12.4	22.5	2016-07-23	2016	7	23	15_39m	Darwin	98430	82197	79754	77679	63463	58242	50759	93779	82258	81025	80039	76038	74849	74143	82336	187903
34235	DAR	Pelagic_Public	NA	yes	2016-02-02	30.5505	33.4033	1.3	0.2	0.1	2	NA	130.768	-12.4	19	2016-02-02	2016	2	2	Surface	Darwin	114422	106424	104429	102883	83578	70300	58674	198499	173683	171664	169132	158179	153007	150888	82854	139417
35359	DAR	Pelagic_Public	NA	yes	2017-02-03	30.5751	32.817	4.1	1	0.23	10	NA	130.768	-12.4	18	2017-02-03	2017	2	3	Surface	Darwin	136639	124005	122205	120856	103057	87398	70117	76354	70176	68165	66798	61024	60664	59156	85493	148979
34239	DAR	Pelagic_Public	NA	yes	2016-02-02	30.5297	33.7512	1.5	0.2	0.11	17	NA	130.768	-12.4	19.3	2016-02-02	2016	2	2	15_39m	Darwin	86340	61264	59383	58171	47845	43131	38162	189135	166232	162564	158475	144857	144009	141270	85532	144335
34223	DAR	Pelagic_Public	NA	yes	2016-02-02	30.5104	33.7882	1.7	0.3	0.11	17	NA	130.768	-12.4	19	2016-02-02	2016	2	2	15_39m	Darwin	104623	96894	93188	91711	71879	62167	51756	215474	189712	187129	184084	174048	172678	170237	85815	155232
34774	DAR	Pelagic_Public	NA	yes	2016-07-24	26.0043	35.1544	4.6	0.11	0.23	20	NA	130.768	-12.4	21	2016-07-24	2016	7	24	15_39m	Darwin	89682	73628	70876	68524	54466	50743	43898	86926	76519	75484	74480	71123	70605	69654	86056	172989
34237	DAR	Pelagic_Public	NA	yes	2016-02-02	30.5365	33.4384	1.1	0.2	2.53	2	NA	130.768	-12.4	20	2016-02-02	2016	2	2	Surface	Darwin	57430	41287	40112	39238	31838	29221	26193	143014	128336	126421	124013	116358	112498	111036	86516	148570
34216	DAR	Pelagic_Public	NA	yes	2015-11-18	31.1292	35.4943	6.7	0.1	0.17	2	162.054	130.768	-12.4	20	2015-11-18	2015	11	18	Surface	Darwin	111596	76720	75298	74011	62101	57423	50154	147576	127371	125527	123351	115753	115266	113611	87074	124194
34775	DAR	Pelagic_Public	NA	yes	2016-07-24	26.1895	35.1529	5.5	0.17	0.25	2	NA	130.768	-12.4	18	2016-07-24	2016	7	24	Surface	Darwin	104990	87061	83895	81981	65143	59184	50949	56883	48101	46456	45778	42171	41988	41238	87403	189603
35365	DAR	Pelagic_Public	NA	yes	2017-02-03	30.3352	32.9778	3.1	0.7	0.17	10	NA	130.768	-12.4	21.5	2017-02-03	2017	2	3	Surface	Darwin	98495	90182	88480	87304	71845	57944	44064	57550	52140	50345	49289	44785	44547	43125	88271	123955
34236	DAR	Pelagic_Public	NA	yes	2016-02-02	30.3634	32.1456	1.4	0.2	0.13	2	NA	130.768	-12.4	19.3	2016-02-02	2016	2	2	Surface	Darwin	73978	51451	49921	49144	41168	37629	33532	219250	196239	193854	190076	177403	172400	169788	89394	151943
139717	DAR	Pelagic_Public	NA	yes	2019-11-05	30.1591	35.5904	5.2	0.2	0.21	2	NA	130.768	-12.4	20	2019-11-05	2019	11	5	Surface	Darwin	97316	85854	84016	83645	70225	68004	62587	222633	198292	194767	188013	175364	174080	170962	90395	203621
34786	DAR	Pelagic_Public	NA	yes	2016-11-07	31.3806	35.5503	5	0.1	0.2	15	175.716	130.768	-12.4	18.5	2016-11-07	2016	11	7	15_39m	Darwin	97503	81883	80571	79486	65455	59526	52770	123861	110726	109509	108558	103272	102229	101224	93064	216292
34785	DAR	Pelagic_Public	NA	yes	2016-11-07	31.3839	35.552	5.3	0	0.2	10	175.943	130.768	-12.4	18.5	2016-11-07	2016	11	7	Surface	Darwin	105406	88645	87113	85839	70409	64117	56007	162058	144511	141456	137972	129026	127575	125791	93211	217849
34218	DAR	Pelagic_Public	NA	yes	2015-11-18	31.0492	35.4894	6.2	0.1	0.18	19	162.447	130.768	-12.4	20	2015-11-18	2015	11	18	15_39m	Darwin	79895	55508	53807	52692	42366	38997	33916	168395	147007	143616	140118	129133	128109	126540	93462	132030
34778	DAR	Pelagic_Public	NA	yes	2016-07-24	26.7116	35.042	4.8	0.1	0.21	2	NA	130.768	-12.4	18.3	2016-07-24	2016	7	24	Surface	Darwin	79783	66439	64833	64327	54398	50134	45000	73426	64040	62767	61651	57781	56882	56054	93678	205973
34219	DAR	Pelagic_Public	NA	yes	2016-02-01	30.6781	33.46	1.1	0.2	0.2	2	NA	130.768	-12.4	18.5	2016-02-01	2016	2	1	Surface	Darwin	52609	37425	36351	35516	28880	26600	23846	180813	155876	154519	152802	143047	142091	140389	95753	152880
34781	DAR	Pelagic_Public	NA	yes	2016-07-23	25.9935	35.1187	4.8	0.12	0.23	2	NA	130.768	-12.4	22.5	2016-07-23	2016	7	23	Surface	Darwin	96877	79768	76823	74625	58955	54296	47110	62876	54534	53199	51895	42078	41912	39752	97228	182190
34307	DAR	Pelagic_Public	NA	yes	2016-05-30	29.9396	34.453	NA	NA	NA	2	160.39	130.768	-12.4	17.1	2016-05-30	2016	5	30	Surface	Darwin	66333	46239	44901	43849	36689	34206	30249	139321	114542	113316	112077	100770	100233	99241	106121	161600
34234	DAR	Pelagic_Public	NA	yes	2016-02-01	30.6206	33.6473	1.2	0.2	0.66	16	NA	130.768	-12.4	18.5	2016-02-01	2016	2	1	15_39m	Darwin	77865	52192	49986	47907	38555	36065	31459	100288	88243	87605	86712	82209	81994	80817	106600	151363
22019	DAR	Pelagic_Public	NA	yes	2015-08-03	25.7458	34.8673	5.4	0.1	0.34	16	NA	130.768	-12.4	20	2015-08-03	2015	8	3	15_39m	Darwin	144506	121005	115768	110862	84388	76208	62837	69170	60958	59221	57554	51680	51530	49995	117588	229116
22011	DAR	Pelagic_Public	NA	yes	2015-08-03	25.7514	34.8498	5.2	0.1	0.22	2	NA	130.768	-12.4	20	2015-08-03	2015	8	3	Surface	Darwin	126560	106962	103460	100603	79583	71110	59664	126574	111236	105238	100510	91339	90835	87745	118165	258688
34309	DAR	Pelagic_Public	NA	yes	2016-05-30	29.9514	34.4516	NA	NA	NA	15	NA	130.768	-12.4	17.1	2016-05-30	2016	5	30	15_39m	Darwin	87058	59332	57469	56255	46260	42853	37394	175734	149770	148596	147293	138989	137264	136258	119162	193789
34772	DAR	Pelagic_Public	NA	yes	2016-07-24	26.0467	35.1524	4.8	0.07	0.22	2	NA	130.768	-12.4	21	2016-07-24	2016	7	24	Surface	Darwin	101019	78421	77397	76079	65132	61815	52529	51319	44543	44201	43730	40963	40895	40354	120076	186286
22013	DAR	Pelagic_Public	NA	yes	2015-08-04	25.8266	34.8413	5.8	0.1	0.37	2	NA	130.768	-12.4	20	2015-08-04	2015	8	4	Surface	Darwin	111501	93892	90915	87831	70998	64254	54300	92146	81084	76712	73460	66525	66293	64558	120275	227324
22020	DAR	Pelagic_Public	NA	yes	2015-08-03	25.7129	34.8678	5.6	0.1	0.35	21	NA	130.768	-12.4	20	2015-08-03	2015	8	3	15_39m	Darwin	129239	108845	102941	98615	75162	68153	55172	112611	99659	96915	94745	85969	85429	83666	121277	254465
22015	DAR	Pelagic_Public	NA	yes	2015-08-03	25.7455	34.859	5.4	0.1	0.33	10	NA	130.768	-12.4	20	2015-08-03	2015	8	3	Surface	Darwin	114850	97210	93957	91334	72449	64748	54528	243957	215763	213149	207667	155458	154920	152017	121368	251967
22016	DAR	Pelagic_Public	NA	yes	2015-08-03	25.7088	34.8707	5.8	0.1	0.33	10	NA	130.768	-12.4	20	2015-08-03	2015	8	3	Surface	Darwin	131933	111663	108057	105232	84153	75144	63576	110920	98103	95224	92693	85415	85083	83351	125437	264442
22021	DAR	Pelagic_Public	NA	yes	2015-08-04	25.7843	34.8411	5.6	0.1	0.25	16	NA	130.768	-12.4	20	2015-08-04	2015	8	4	15_39m	Darwin	141381	119426	116125	113158	89903	79679	66761	87284	78427	76184	74028	69111	68879	67518	139148	257202
22010	DAR	Pelagic_Public	NA	yes	2015-08-04	25.7755	34.9063	5.6	0.1	0.28	2	NA	130.768	-12.4	20	2015-08-04	2015	8	4	Surface	Darwin	166202	139227	135463	132043	103591	93825	79907	70823	62144	58424	55909	50744	50608	49359	147793	283450
22018	DAR	Pelagic_Public	NA	yes	2015-08-04	25.7262	34.91	5.8	0.2	0.27	19	NA	130.768	-12.4	20	2015-08-04	2015	8	4	15_39m	Darwin	156077	132946	129086	125605	98200	87467	73352	89422	79473	78474	77538	73408	73206	72037	149816	293459
22014	DAR	Pelagic_Public	NA	yes	2015-08-04	25.7254	34.9106	5.6	0.1	0.28	10	NA	130.768	-12.4	20	2015-08-04	2015	8	4	Surface	Darwin	74668	64107	62369	60423	46757	41554	34853	80894	72481	71837	71017	67769	67625	66786	150858	262471
35356	DAR	Pelagic_Public	NA	yes	2017-02-02	30.5009	32.8501	3.5	0.6	0.18	10	NA	130.768	-12.4	19.5	2017-02-02	2017	2	2	Surface	Darwin	61204	55503	54517	53407	44848	39707	32631	83649	77355	76964	76324	73990	72306	71032	NA	10
35380	DAR	Pelagic_Public	NA	yes	2017-07-15	26.8122	34.3489	5.5	0.1	0.3	10	NA	130.768	-12.4	18	2017-07-15	2017	7	15	Surface	Darwin	131788	120049	118226	116918	100217	82992	65602	101551	95141	94496	93511	88336	88090	86798	NA	13
36311	Geoffrey Bay	Coastal water	MagneticIsland_Geoffrey Bay	yes	2016-10-10	26.4261	35.9193	1.56533	0.02	0.0764078	2	NA	146.643	-19.1541	NA	2016-10-10	2016	10	10	Surface	Geoffrey Bay	48378	45990	45072	44014	37206	34845	19297	68110	60494	56551	54054	44268	44120	41632	62027	98075
36313	Geoffrey Bay	Coastal water	MagneticIsland_Geoffrey Bay	yes	2016-10-10	26.4261	35.9193	1.56533	0.02	0.0764078	2	NA	146.643	-19.1541	NA	2016-10-10	2016	10	10	Surface	Geoffrey Bay	46341	44030	43175	42339	35976	33781	15995	60291	53757	50470	48312	40474	40351	38452	68112	111206
36326	Geoffrey Bay	Coastal water	MagneticIsland_Geoffrey Bay	yes	2017-02-20	30.4316	35.3585	3.86426	0.969211	0.0802335	2	NA	146.643	-19.1541	NA	2017-02-20	2017	2	20	Surface	Geoffrey Bay	48652	45467	44388	43551	36344	33798	18706	55211	48911	46075	45005	40029	39761	38497	68458	105736
36309	Geoffrey Bay	Coastal water	MagneticIsland_Geoffrey Bay	yes	2016-08-01	23.383	35.5184	2.01098	0.0597116	0.112825	2	NA	146.643	-19.1541	NA	2016-08-01	2016	8	1	Surface	Geoffrey Bay	55254	50802	49557	48682	41388	39006	20679	43340	39352	37221	36072	30921	30873	29624	75229	96030
36327	Geoffrey Bay	Coastal water	MagneticIsland_Geoffrey Bay	yes	2017-02-20	30.4316	35.3585	3.86426	0.969211	0.0802335	2	NA	146.643	-19.1541	NA	2017-02-20	2017	2	20	Surface	Geoffrey Bay	50203	46977	45929	45062	38364	36000	19492	58550	53041	50388	48725	42366	42274	40641	78649	105504
36322	Geoffrey Bay	Coastal water	MagneticIsland_Geoffrey Bay	yes	2016-11-22	27.3035	36.2255	2.11816	0.188666	0.113881	2	NA	146.643	-19.1541	NA	2016-11-22	2016	11	22	Surface	Geoffrey Bay	40725	38625	37734	37032	30791	29161	15541	129159	116905	113807	112468	102491	102035	99791	78753	125543
36312	Geoffrey Bay	Coastal water	MagneticIsland_Geoffrey Bay	yes	2016-10-10	26.4261	35.9193	1.56533	0.02	0.0764078	2	NA	146.643	-19.1541	NA	2016-10-10	2016	10	10	Surface	Geoffrey Bay	48052	45641	44673	43741	36456	33679	15697	52216	46222	42912	41624	34297	34183	32321	81377	135123
36328	Geoffrey Bay	Coastal water	MagneticIsland_Geoffrey Bay	yes	2017-02-20	30.4316	35.3585	3.86426	0.969211	0.0802335	2	NA	146.643	-19.1541	NA	2017-02-20	2017	2	20	Surface	Geoffrey Bay	54781	49944	48999	48037	41251	38830	21261	60065	54239	52130	50976	46902	46824	45662	81595	114864
36324	Geoffrey Bay	Coastal water	MagneticIsland_Geoffrey Bay	yes	2016-12-21	29.5983	36.3595	1.85909	0.18321	0.0285789	2	NA	146.643	-19.1541	NA	2016-12-21	2016	12	21	Surface	Geoffrey Bay	41352	38575	37326	36683	31392	29558	13920	53843	49204	47692	47043	44329	43812	43135	83597	105086
36321	Geoffrey Bay	Coastal water	MagneticIsland_Geoffrey Bay	yes	2016-11-22	27.3035	36.2255	2.11816	0.188666	0.113881	2	NA	146.643	-19.1541	NA	2016-11-22	2016	11	22	Surface	Geoffrey Bay	47466	44953	44044	43264	36807	34878	17948	73570	65114	62544	59491	53733	53523	52119	87591	125098
36310	Geoffrey Bay	Coastal water	MagneticIsland_Geoffrey Bay	yes	2016-08-01	23.383	35.5184	2.01098	0.0597116	0.112825	2	NA	146.643	-19.1541	NA	2016-08-01	2016	8	1	Surface	Geoffrey Bay	60363	55723	54407	53800	46755	44557	21429	47678	43297	41163	39706	34104	34053	32776	88340	113958
36330	Geoffrey Bay	Coastal water	MagneticIsland_Geoffrey Bay	yes	2017-03-18	30.9036	35.3438	3.45846	0.556516	1.13677	2	NA	146.643	-19.1541	NA	2017-03-18	2017	3	18	Surface	Geoffrey Bay	50319	47272	46126	45434	39376	36723	18424	58204	51660	48686	47478	41337	41272	39874	90039	121566
36325	Geoffrey Bay	Coastal water	MagneticIsland_Geoffrey Bay	yes	2016-12-21	29.5983	36.3595	1.85909	0.18321	0.0285789	2	NA	146.643	-19.1541	NA	2016-12-21	2016	12	21	Surface	Geoffrey Bay	47086	43104	41760	41071	35460	33524	17678	57065	51456	49781	48607	36417	36387	35341	90922	109351
36329	Geoffrey Bay	Coastal water	MagneticIsland_Geoffrey Bay	yes	2017-03-18	30.9036	35.3438	3.45846	0.556516	1.13677	2	NA	146.643	-19.1541	NA	2017-03-18	2017	3	18	Surface	Geoffrey Bay	45342	42512	41253	40520	34795	32494	16753	57197	48258	45213	44191	37893	37699	36214	92202	127262
36331	Geoffrey Bay	Coastal water	MagneticIsland_Geoffrey Bay	yes	2017-03-18	30.9036	35.3438	3.45846	0.556516	1.13677	2	NA	146.643	-19.1541	NA	2017-03-18	2017	3	18	Surface	Geoffrey Bay	61353	57236	55885	54996	47257	43749	21664	55052	49676	47370	46071	39316	39216	38031	96165	121577
36323	Geoffrey Bay	Coastal water	MagneticIsland_Geoffrey Bay	yes	2016-12-21	29.5983	36.3595	1.85909	0.18321	0.0285789	2	NA	146.643	-19.1541	NA	2016-12-21	2016	12	21	Surface	Geoffrey Bay	44125	40549	39181	38487	32256	30351	16248	74150	66900	64710	63452	57965	57389	55654	98415	120477
36308	Geoffrey Bay	Coastal water	MagneticIsland_Geoffrey Bay	yes	2016-08-01	23.383	35.5184	2.01098	0.0597116	0.112825	2	NA	146.643	-19.1541	NA	2016-08-01	2016	8	1	Surface	Geoffrey Bay	50997	46881	45663	44895	37326	35023	14490	42873	38519	36574	35158	30154	30110	29087	98752	130637
36320	Geoffrey Bay	Coastal water	MagneticIsland_Geoffrey Bay	yes	2016-11-22	27.3035	36.2255	2.11816	0.188666	0.113881	2	NA	146.643	-19.1541	NA	2016-11-22	2016	11	22	Surface	Geoffrey Bay	45169	42865	41901	40939	34445	32257	16548	91439	82082	79113	77645	68383	68037	66005	111186	164798
34851	Geoffrey Bay	Coastal water	MagneticIsland_Geoffrey Bay	yes	2016-03-30	29.8672	NA	NA	NA	NA	2	NA	146.643	-19.1541	NA	2016-03-30	2016	3	30	Surface	Geoffrey Bay	90596	84820	83345	82928	75265	67655	58485	74631	66248	65495	64938	61578	61331	60098	NA	NA
34864	Geoffrey Bay	Coastal water	MagneticIsland_Geoffrey Bay	yes	2016-06-08	23.8387	35.6875	3.38146	0.36939	0.0977818	2	NA	146.643	-19.1541	NA	2016-06-08	2016	6	8	Surface	Geoffrey Bay	77379	71739	70849	70213	62939	57787	49883	93637	83366	82546	81648	75917	75707	74141	NA	NA
34855	Geoffrey Bay	Coastal water	MagneticIsland_Geoffrey Bay	yes	2016-04-22	26.8121	NA	4.08618	0.60301	0.083425	2	NA	146.643	-19.1541	NA	2016-04-22	2016	4	22	Surface	Geoffrey Bay	70456	66088	63862	63468	55173	50882	42286	94746	83839	82373	81247	73068	72756	71293	NA	NA
34854	Geoffrey Bay	Coastal water	MagneticIsland_Geoffrey Bay	yes	2016-04-22	26.8121	NA	4.08618	0.60301	0.083425	2	NA	146.643	-19.1541	NA	2016-04-22	2016	4	22	Surface	Geoffrey Bay	64470	60522	58275	57972	49355	44918	37110	95710	83155	81649	80467	73754	73516	72220	NA	NA
34865	Geoffrey Bay	Coastal water	MagneticIsland_Geoffrey Bay	yes	2016-06-08	23.8387	35.6875	3.38146	0.36939	0.0977818	2	NA	146.643	-19.1541	NA	2016-06-08	2016	6	8	Surface	Geoffrey Bay	95478	89737	88726	88032	78642	71046	60661	97395	85927	83833	82167	74589	74335	73102	NA	NA
34856	Geoffrey Bay	Coastal water	MagneticIsland_Geoffrey Bay	yes	2016-04-22	26.8121	NA	4.08618	0.60301	0.083425	2	NA	146.643	-19.1541	NA	2016-04-22	2016	4	22	Surface	Geoffrey Bay	60729	56192	54166	53648	46398	43063	36133	108483	97791	97305	96551	90002	89549	88480	NA	NA
34863	Geoffrey Bay	Coastal water	MagneticIsland_Geoffrey Bay	yes	2016-06-08	23.8387	35.6875	3.38146	0.36939	0.0977818	2	NA	146.643	-19.1541	NA	2016-06-08	2016	6	8	Surface	Geoffrey Bay	73932	69395	68396	67784	60230	54597	46847	118546	105178	103787	102410	93754	93164	91681	NA	NA
34848	Geoffrey Bay	Coastal water	MagneticIsland_Geoffrey Bay	yes	2016-02-26	30.8572	NA	NA	NA	NA	2	NA	146.643	-19.1541	NA	2016-02-26	2016	2	26	Surface	Geoffrey Bay	73553	68808	67961	67294	60033	53766	46498	144096	125135	123828	122629	112873	112409	110715	NA	NA
34853	Geoffrey Bay	Coastal water	MagneticIsland_Geoffrey Bay	yes	2016-03-30	29.8672	NA	NA	NA	NA	2	NA	146.643	-19.1541	NA	2016-03-30	2016	3	30	Surface	Geoffrey Bay	108769	101615	100247	99601	90583	81089	69714	146128	128621	127507	126434	120144	119646	117866	NA	NA
34849	Geoffrey Bay	Coastal water	MagneticIsland_Geoffrey Bay	yes	2016-02-26	30.8572	NA	NA	NA	NA	2	NA	146.643	-19.1541	NA	2016-02-26	2016	2	26	Surface	Geoffrey Bay	95346	89185	88088	87352	78460	70494	61507	156397	138968	138120	136740	131708	131121	129991	NA	NA
34852	Geoffrey Bay	Coastal water	MagneticIsland_Geoffrey Bay	yes	2016-03-30	29.8672	NA	NA	NA	NA	2	NA	146.643	-19.1541	NA	2016-03-30	2016	3	30	Surface	Geoffrey Bay	73293	68532	67323	66887	60731	54844	47220	161863	142968	141612	140682	132769	132261	130246	NA	NA
34850	Geoffrey Bay	Coastal water	MagneticIsland_Geoffrey Bay	yes	2016-02-26	30.8572	NA	NA	NA	NA	2	NA	146.643	-19.1541	NA	2016-02-26	2016	2	26	Surface	Geoffrey Bay	73114	68456	67569	66841	58637	51899	44018	237638	208891	207400	205787	188868	187792	185929	NA	NA
21680	IN2014_E03	Pelagic_Public	NA	yes	2014-11-15	15.613	35.473	0.972	1.389	0.226	2	NA	148.6	-42.2823	898.9	2014-11-15	2014	11	15	Surface	Tasman Sea	164324	136704	135706	134579	115493	100675	84205	53449	45158	43656	42603	41413	41299	40498	91278	136408
21676	IN2014_E03	Pelagic_Public	NA	yes	2014-11-15	15.037	35.466	1.361	2.568	0.294	2	NA	148.817	-42.2915	1883.3	2014-11-15	2014	11	15	Surface	Tasman Sea	336221	216281	215000	212092	187218	175272	132327	57921	50690	50223	49349	47958	47719	46207	105256	155457
21676	IN2014_E03	Pelagic_Public	NA	yes	2014-11-15	15.037	35.466	1.361	2.568	0.294	2	NA	148.817	-42.2915	1883.3	2014-11-15	2014	11	15	Surface	Tasman Sea	336221	216281	215000	212092	187218	175272	132327	57921	50690	50223	49349	47958	47719	46207	105256	155457
21676	IN2014_E03	Pelagic_Public	NA	yes	2014-11-15	15.037	35.466	1.361	2.568	0.294	2	NA	148.817	-42.2915	1883.3	2014-11-15	2014	11	15	Surface	Tasman Sea	336221	216281	215000	212092	187218	175272	132327	75832	63877	63355	60695	58116	55681	46207	105256	155457
21676	IN2014_E03	Pelagic_Public	NA	yes	2014-11-15	15.037	35.466	1.361	2.568	0.294	2	NA	148.817	-42.2915	1883.3	2014-11-15	2014	11	15	Surface	Tasman Sea	336221	216281	215000	212092	187218	175272	132327	75832	63877	63355	60695	58116	55681	46207	105256	155457
21678	IN2014_E03	Pelagic_Public	NA	yes	2014-11-15	15.236	35.483	0.758	1.368	0.209	2	NA	148.708	-42.284	1573.7	2014-11-15	2014	11	15	Surface	Tasman Sea	654044	313134	309924	306396	256579	219051	98479	64453	55904	54312	53336	52105	51853	50588	112748	151600
21678	IN2014_E03	Pelagic_Public	NA	yes	2014-11-15	15.236	35.483	0.758	1.368	0.209	2	NA	148.708	-42.284	1573.7	2014-11-15	2014	11	15	Surface	Tasman Sea	654044	313134	309924	306396	256579	219051	98479	64453	55904	54312	53336	52105	51853	50588	112748	151600
21678	IN2014_E03	Pelagic_Public	NA	yes	2014-11-15	15.236	35.483	0.758	1.368	0.209	2	NA	148.708	-42.284	1573.7	2014-11-15	2014	11	15	Surface	Tasman Sea	654044	313134	309924	306396	256579	219051	98479	130562	112763	112321	111116	109564	100462	50588	112748	151600
21678	IN2014_E03	Pelagic_Public	NA	yes	2014-11-15	15.236	35.483	0.758	1.368	0.209	2	NA	148.708	-42.284	1573.7	2014-11-15	2014	11	15	Surface	Tasman Sea	654044	313134	309924	306396	256579	219051	98479	130562	112763	112321	111116	109564	100462	50588	112748	151600
21681	IN2014_E03	Pelagic_Public	NA	yes	2014-11-15	14.003	35.379	1.784	4.537	0.431	80	NA	148.6	-42.2823	898.9	2014-11-15	2014	11	15	40_79m	Tasman Sea	156188	130045	128303	125776	100421	81753	70733	126582	106016	96606	91779	81940	81046	77385	117483	167823
21679	IN2014_E03	Pelagic_Public	NA	yes	2014-11-15	14.404	35.43	1.622	2.437	0.311	80	NA	148.708	-42.284	1573.7	2014-11-15	2014	11	15	40_79m	Tasman Sea	463205	344259	339893	335169	262927	197396	97464	80171	74040	73786	72840	71170	70669	45337	117638	170793
21679	IN2014_E03	Pelagic_Public	NA	yes	2014-11-15	14.404	35.43	1.622	2.437	0.311	80	NA	148.708	-42.284	1573.7	2014-11-15	2014	11	15	40_79m	Tasman Sea	463205	344259	339893	335169	262927	197396	97464	80171	74040	73786	72840	71170	70669	45337	117638	170793
21679	IN2014_E03	Pelagic_Public	NA	yes	2014-11-15	14.404	35.43	1.622	2.437	0.311	80	NA	148.708	-42.284	1573.7	2014-11-15	2014	11	15	40_79m	Tasman Sea	463205	344259	339893	335169	262927	197396	97464	82081	65593	58858	55796	47938	47529	45337	117638	170793
21679	IN2014_E03	Pelagic_Public	NA	yes	2014-11-15	14.404	35.43	1.622	2.437	0.311	80	NA	148.708	-42.284	1573.7	2014-11-15	2014	11	15	40_79m	Tasman Sea	463205	344259	339893	335169	262927	197396	97464	82081	65593	58858	55796	47938	47529	45337	117638	170793
21682	IN2014_E03	Pelagic_Public	NA	yes	2014-11-15	13.889	35.253	NA	NA	NA	2	NA	148.488	-42.2785	115.2	2014-11-15	2014	11	15	Surface	Tasman Sea	460948	294866	292706	290298	259463	230658	103170	79288	71115	70435	69693	63531	63394	62768	121480	162955
21682	IN2014_E03	Pelagic_Public	NA	yes	2014-11-15	13.889	35.253	NA	NA	NA	2	NA	148.488	-42.2785	115.2	2014-11-15	2014	11	15	Surface	Tasman Sea	460948	294866	292706	290298	259463	230658	103170	79288	71115	70435	69693	63531	63394	62768	121480	162955
21682	IN2014_E03	Pelagic_Public	NA	yes	2014-11-15	13.889	35.253	NA	NA	NA	2	NA	148.488	-42.2785	115.2	2014-11-15	2014	11	15	Surface	Tasman Sea	460948	294866	292706	290298	259463	230658	103170	176939	165306	164820	163683	50153	48701	62768	121480	162955
21682	IN2014_E03	Pelagic_Public	NA	yes	2014-11-15	13.889	35.253	NA	NA	NA	2	NA	148.488	-42.2785	115.2	2014-11-15	2014	11	15	Surface	Tasman Sea	460948	294866	292706	290298	259463	230658	103170	176939	165306	164820	163683	50153	48701	62768	121480	162955
21674	IN2014_E03	Pelagic_Public	NA	yes	2014-11-12	13.428	35.223	1.035	1.916	0.266	2	NA	148.505	-42.2669	115.3	2014-11-12	2014	11	12	Surface	Tasman Sea	232346	195262	193010	191001	159912	128474	93412	79360	65094	59078	56464	51441	51034	48795	128898	193364
21675	IN2014_E03	Pelagic_Public	NA	yes	2014-11-15	14.331	35.463	1.563	3.79	0.359	80	NA	156.479	-42.2882	1856.9	2014-11-15	2014	11	15	40_79m	Tasman Sea	186605	156267	154589	152626	126392	108500	97137	84253	67690	60653	56700	50265	49863	47376	129076	172568
21677	IN2014_E03	Pelagic_Public	NA	yes	2014-11-15	14.321	35.457	1.438	3.175	0.331	80	NA	148.817	-42.2915	1883.3	2014-11-15	2014	11	15	40_79m	Tasman Sea	529602	356489	352678	346896	281173	228370	117017	62691	59224	59009	58257	57615	57295	47149	129415	181684
21677	IN2014_E03	Pelagic_Public	NA	yes	2014-11-15	14.321	35.457	1.438	3.175	0.331	80	NA	148.817	-42.2915	1883.3	2014-11-15	2014	11	15	40_79m	Tasman Sea	529602	356489	352678	346896	281173	228370	117017	62691	59224	59009	58257	57615	57295	47149	129415	181684
21677	IN2014_E03	Pelagic_Public	NA	yes	2014-11-15	14.321	35.457	1.438	3.175	0.331	80	NA	148.817	-42.2915	1883.3	2014-11-15	2014	11	15	40_79m	Tasman Sea	529602	356489	352678	346896	281173	228370	117017	79686	65786	59218	56222	49494	49099	47149	129415	181684
21677	IN2014_E03	Pelagic_Public	NA	yes	2014-11-15	14.321	35.457	1.438	3.175	0.331	80	NA	148.817	-42.2915	1883.3	2014-11-15	2014	11	15	40_79m	Tasman Sea	529602	356489	352678	346896	281173	228370	117017	79686	65786	59218	56222	49494	49099	47149	129415	181684
21683	IN2014_E03	Pelagic_Public	NA	yes	2014-11-14	13.624	35.244	0.971	1.967	0.256	2	NA	148.505	-42.3039	117.7	2014-11-14	2014	11	14	Surface	Tasman Sea	434141	303790	301076	298555	257079	202818	104469	96477	77326	71758	68966	64251	62626	61025	155239	225249
21683	IN2014_E03	Pelagic_Public	NA	yes	2014-11-14	13.624	35.244	0.971	1.967	0.256	2	NA	148.505	-42.3039	117.7	2014-11-14	2014	11	14	Surface	Tasman Sea	434141	303790	301076	298555	257079	202818	104469	96477	77326	71758	68966	64251	62626	61025	155239	225249
21683	IN2014_E03	Pelagic_Public	NA	yes	2014-11-14	13.624	35.244	0.971	1.967	0.256	2	NA	148.505	-42.3039	117.7	2014-11-14	2014	11	14	Surface	Tasman Sea	434141	303790	301076	298555	257079	202818	104469	161927	143605	143220	141529	139751	134740	61025	155239	225249
21683	IN2014_E03	Pelagic_Public	NA	yes	2014-11-14	13.624	35.244	0.971	1.967	0.256	2	NA	148.505	-42.3039	117.7	2014-11-14	2014	11	14	Surface	Tasman Sea	434141	303790	301076	298555	257079	202818	104469	161927	143605	143220	141529	139751	134740	61025	155239	225249
139669	IN2014_E03	Pelagic_contributed	NA	yes	2014-11-12	14.71	35.452	NA	NA	NA	2	NA	148.7	-42.2772	1542	2014-11-12	2014	11	12	Surface	Tasman Sea	121175	49928	49659	49221	45686	42490	41109	19671	18646	18579	18389	18168	18081	17568	NA	NA
139990	IN2014_E03	Pelagic_contributed	NA	yes	2014-11-15	14.233	35.448	NA	NA	NA	101.3	NA	148.817	-42.2915	1883	2014-11-15	2014	11	15	80_119m	Tasman Sea	429429	149925	149008	147575	131492	120891	113580	24486	22358	22060	21912	21334	21183	20619	NA	NA
139677	IN2014_E03	Pelagic_contributed	NA	yes	2014-11-14	14.679	35.471	NA	NA	NA	2	NA	148.802	-42.3348	1924	2014-11-14	2014	11	14	Surface	Tasman Sea	161249	48475	48235	47847	44976	43316	41750	28879	25670	25492	25165	24807	24655	23855	NA	NA
139991	IN2014_E03	Pelagic_contributed	NA	yes	2014-11-15	13.158	35.284	NA	NA	NA	199.8	NA	148.817	-42.2915	1883	2014-11-15	2014	11	15	~250m	Tasman Sea	208471	58132	57327	56229	48860	46802	39739	48650	44106	43576	43249	42052	41721	40434	NA	NA
139992	IN2014_E03	Pelagic_contributed	NA	yes	2014-11-15	14.483	35.463	NA	NA	NA	30.5	NA	148.817	-42.2915	1883	2014-11-15	2014	11	15	15_39m	Tasman Sea	501104	272647	271643	270226	247746	223268	215151	56624	52474	52253	51665	51091	50801	49620	NA	NA
139668	IN2014_E03	Pelagic_contributed	NA	yes	2014-11-12	14.32	35.459	NA	NA	NA	79.9	NA	148.813	-42.2805	1870	2014-11-12	2014	11	12	40_79m	Tasman Sea	148900	55190	54767	53735	47604	44090	41633	56796	52199	51885	51290	50216	49872	48945	NA	NA
139993	IN2014_E03	Pelagic_contributed	NA	yes	2014-11-15	14.241	35.42	NA	NA	NA	99.8	NA	148.708	-42.284	1574	2014-11-15	2014	11	15	80_119m	Tasman Sea	327676	76229	75666	74690	67912	65036	59971	58675	54103	53718	53203	52350	52076	50555	NA	NA
139674	IN2014_E03	Pelagic_contributed	NA	yes	2014-11-12	12.994	35.232	NA	NA	NA	61	NA	148.614	-42.2686	918	2014-11-12	2014	11	12	40_79m	Tasman Sea	250291	132990	131707	129494	108691	96066	89898	69130	64877	64695	64132	63360	63133	62265	NA	NA
139670	IN2014_E03	Pelagic_contributed	NA	yes	2014-11-12	14.016	35.408	NA	NA	NA	101.6	NA	148.7	-42.2772	1542	2014-11-12	2014	11	12	80_119m	Tasman Sea	355333	205973	204468	201851	171112	144553	132798	76620	72793	72633	72032	71076	70688	69763	NA	NA
139665	IN2014_E03	Pelagic_contributed	NA	yes	2014-11-12	14.237	35.452	NA	NA	NA	99	NA	148.813	-42.2805	1870	2014-11-12	2014	11	12	80_119m	Tasman Sea	422585	212245	210531	207576	173105	142455	130788	95978	89439	89123	88526	87575	87039	85761	NA	NA
139673	IN2014_E03	Pelagic_contributed	NA	yes	2014-11-12	12.567	35.191	NA	NA	NA	250	NA	148.614	-42.2686	918	2014-11-12	2014	11	12	~250m	Tasman Sea	139949	46362	45969	44875	39537	37592	35306	105281	98115	97926	97257	96411	96054	94795	NA	NA
139666	IN2014_E03	Pelagic_contributed	NA	yes	2014-11-12	12.91	35.245	NA	NA	NA	255.1	NA	148.813	-42.2805	1870	2014-11-12	2014	11	12	~500m	Tasman Sea	557	68	63	49	38	37	37	118105	111576	111263	110346	109182	108873	107404	NA	NA
139671	IN2014_E03	Pelagic_contributed	NA	yes	2014-11-12	12.302	35.131	NA	NA	NA	251.4	NA	148.7	-42.2772	1542	2014-11-12	2014	11	12	~500m	Tasman Sea	485865	284271	280024	277155	236390	208819	150013	135547	128194	127251	126090	121204	119826	114482	NA	NA
139683	IN2014_E03	Pelagic_contributed	NA	yes	2014-11-14	14.246	35.456	NA	NA	NA	100.5	NA	148.977	-42.2913	1857	2014-11-14	2014	11	14	80_119m	Tasman Sea	316372	154441	153143	150450	128141	113867	104449	158015	145715	145144	144271	142343	140807	138467	NA	NA
139684	IN2014_E03	Pelagic_contributed	NA	yes	2014-11-14	14.505	35.471	NA	NA	NA	29.5	NA	148.977	-42.2913	1857	2014-11-14	2014	11	14	15_39m	Tasman Sea	193107	77959	77410	76304	68058	61804	59207	167315	155349	154863	153580	151822	151150	148811	NA	NA
139672	IN2014_E03	Pelagic_contributed	NA	yes	2014-11-12	13.593	35.25	NA	NA	NA	2	NA	148.614	-42.2686	918	2014-11-12	2014	11	12	Surface	Tasman Sea	450597	315940	313750	311747	281605	221637	191880	167534	151096	150041	149135	143923	133022	130463	NA	NA
139680	IN2014_E03	Pelagic_contributed	NA	yes	2014-11-14	12.514	35.196	NA	NA	NA	248.9	NA	148.802	-42.3348	1924	2014-11-14	2014	11	14	~250m	Tasman Sea	190243	80344	79278	77353	65514	61459	50456	168856	155107	154470	153083	150812	149982	147339	NA	NA
139681	IN2014_E03	Pelagic_contributed	NA	yes	2014-11-14	14.628	35.469	NA	NA	NA	30	NA	148.802	-42.3348	1924	2014-11-14	2014	11	14	15_39m	Tasman Sea	508558	321794	319840	317920	282235	238947	224032	169614	154142	153658	152280	150688	149760	147604	NA	NA
139663	IN2014_E03	Pelagic_contributed	NA	yes	2014-11-15	14.944	35.482	NA	NA	NA	30.4	NA	148.708	-42.284	1574	2014-11-15	2014	11	15	15_39m	Tasman Sea	238970	109153	108581	107642	98069	89497	85991	251498	233284	232324	231190	228069	226698	223311	NA	NA
139678	IN2014_E03	Pelagic_contributed	NA	yes	2014-11-14	5.242	34.418	NA	NA	NA	1000.5	NA	148.802	-42.3348	1924	2014-11-14	2014	11	14	~5,000m	Tasman Sea	254436	66492	64849	64148	51711	48552	38117	277511	260294	258075	256563	240827	232043	224467	NA	NA
139664	IN2014_E03	Pelagic_contributed	NA	yes	2014-11-11	4.829	34.463	NA	NA	NA	1000.1	NA	148.678	-42.159	1204	2014-11-11	2014	11	11	~5,000m	Tasman Sea	350221	50809	49341	48365	38064	35760	27609	371006	335747	333958	331444	308611	304908	296551	NA	NA
139667	IN2014_E03	Pelagic_contributed	NA	yes	2014-11-12	14.553	35.483	NA	NA	NA	30	NA	148.813	-42.2805	1870	2014-11-12	2014	11	12	15_39m	Tasman Sea	172269	61136	60770	60318	55357	51747	49664	NA	NA	NA	NA	NA	NA	NA	NA	NA
139675	IN2014_E03	Pelagic_contributed	NA	yes	2014-11-12	14.589	35.451	NA	NA	NA	9.7	NA	148.802	-42.3348	2060	2014-11-12	2014	11	12	Surface	Tasman Sea	289955	168045	167482	166973	155331	142211	138119	NA	NA	NA	NA	NA	NA	NA	NA	NA
139679	IN2014_E03	Pelagic_contributed	NA	yes	2014-11-14	14.005	35.416	NA	NA	NA	101.8	NA	148.802	-42.3348	1924	2014-11-14	2014	11	14	80_119m	Tasman Sea	148046	48188	47735	46755	41228	39025	35496	NA	NA	NA	NA	NA	NA	NA	NA	NA
139682	IN2014_E03	Pelagic_contributed	NA	yes	2014-11-14	9.41	34.691	NA	NA	NA	504.9	NA	148.802	-42.3348	1924	2014-11-14	2014	11	14	~1,000m	Tasman Sea	883619	302939	298405	296089	242113	222352	166445	NA	NA	NA	NA	NA	NA	NA	NA	NA
34305	IN2015_C02	Pelagic_Public	NA	yes	2015-12-06	16.104	35.343	0.954	0.031	0.17	11	250.2	132.676	-35.7908	NA	2015-12-06	2015	12	6	Surface	GAB	67793	48948	48498	47885	39127	34537	28732	79232	68995	68192	67307	63116	62372	61534	53	207
34299	IN2015_C02	Pelagic_Public	NA	yes	2015-12-13	18.617	35.891	0.691	0.127	0.02	2	238	130.67	-33.5667	425	2015-12-13	2015	12	13	Surface	GAB	89896	68132	67594	66960	57410	50924	43217	142107	123862	122052	119396	106698	105839	103208	15125	24695
34303	IN2015_C02	Pelagic_Public	NA	yes	2015-12-15	19.239	36.038	0.452	0.022	0.007	11	236.7	130.653	-33.055	99	2015-12-15	2015	12	15	Surface	GAB	89937	65339	64799	64202	54557	49873	42437	226650	184566	183254	181516	165872	163089	159528	16963	27244
34293	IN2015_C02	Pelagic_Public	NA	yes	2015-12-18	18.284	35.548	0.757	0.024	0.149	2	240.3	130.218	-34.7435	2258	2015-12-18	2015	12	18	Surface	GAB	91602	86085	85285	84767	70149	59887	46716	118103	103243	102307	100813	91169	90306	88441	22637	39131
34290	IN2015_C02	Pelagic_Public	NA	yes	2015-12-14	18.617	35.891	0.691	0.127	0.02	2	238	130.671	-33.42	425	2015-12-14	2015	12	14	Surface	GAB	77776	72336	71709	71203	60642	51428	42493	137619	123125	121089	117805	109121	107873	106388	23886	33470
34319	IN2015_C02	Pelagic_Public	NA	yes	2015-12-09	14.342	35.388	1.051	0.114	0.173	75	264.6	131.072	-35.2368	2689	2015-12-09	2015	12	9	40_79m	T3-3000	105890	76789	76126	75083	59512	54008	47596	186606	158403	157156	155137	148241	143832	142245	24743	32339
34287	IN2015_C02	Pelagic_Public	NA	yes	2015-12-13	15.784	35.537	0.741	0.028	0.13	60	258.1	130.67	-33.5667	425	2015-12-13	2015	12	13	40_79m	GAB	68724	51696	51103	50226	40802	37443	31145	93550	84126	83759	82830	75456	75172	74040	25841	37585
34320	IN2015_C02	Pelagic_Public	NA	yes	2015-12-09	14.2	35.462	1.065	1.054	0.252	60	251.1	131.126	-33.524	429	2015-12-09	2015	12	9	40_79m	T3-400	53335	39339	38870	38284	30839	27415	22420	142838	125103	123787	122792	117486	116224	114611	27086	63559
34294	IN2015_C02	Pelagic_Public	NA	yes	2015-12-14	14.655	35.522	0.959	1.285	0.228	90	247.9	130.671	-33.42	425	2015-12-14	2015	12	14	80_119m	GAB	82943	77167	76097	74483	57417	51659	40261	122107	108353	106764	104943	91279	90607	88790	28305	51109
34284	IN2015_C02	Pelagic_Public	NA	yes	2015-12-18	14.273	35.455	0.746	0.574	0.221	60	256.2	130.218	-34.7435	2258	2015-12-18	2015	12	18	40_79m	GAB	62769	58711	57862	57203	47695	41846	32572	132559	118473	117435	116407	112851	112006	110366	29757	51417
34292	IN2015_C02	Pelagic_Public	NA	yes	2015-12-09	17.96	35.684	1.055	0.023	0.117	10	237.9	131.126	-33.524	429	2015-12-09	2015	12	9	Surface	GAB	64289	47465	47119	46661	39155	34958	29841	164932	144225	142834	140872	133593	132734	130888	34487	48032
34298	IN2015_C02	Pelagic_Public	NA	yes	2015-12-04	17.33	35.769	1.165	0.082	0.1	10	242.3	134.09	-35.0482	410	2015-12-04	2015	12	4	Surface	GAB	92743	68647	68209	67590	58888	52498	44429	102099	92061	91587	90689	87220	86689	85202	35550	48185
34301	IN2015_C02	Pelagic_Public	NA	yes	2015-12-01	15.535	35.439	0.973	0.014	0.17	10	253.9	135.597	-37.2655	5366	2015-12-01	2015	12	1	Surface	GAB	82239	58595	57688	56855	44714	38402	32646	153410	133152	131757	130634	122629	121153	119229	37663	50369
34280	IN2015_C02	Pelagic_Public	NA	yes	2015-12-15	19.084	35.886	0.817	0.144	0.025	2	237.5	130.287	-33.3857	433	2015-12-15	2015	12	15	Surface	GAB	90420	83744	83207	82569	71763	62205	51278	225470	199557	196549	192160	181090	179311	177026	38004	52521
34281	IN2015_C02	Pelagic_Public	NA	yes	2015-12-03	15.806	35.461	1.71	NA	0.432	2	252.1	136.015	-36.596	2995	2015-12-03	2015	12	3	Surface	GAB	77431	57512	56995	56304	44846	40114	35230	126887	109478	107489	105299	97053	95438	93839	39959	51835
34291	IN2015_C02	Pelagic_Public	NA	yes	2015-12-15	14.647	35.518	0.811	1.113	0.221	100	248.1	130.287	-33.3857	433	2015-12-15	2015	12	15	80_119m	GAB	68843	63528	62627	62153	50875	45239	35116	156003	139145	137444	135520	125524	124707	121585	45475	83575
34288	IN2015_C02	Pelagic_Public	NA	yes	2015-12-09	17.072	35.501	1.015	0.015	0.146	11	242.7	131.071	-35.236	2689	2015-12-09	2015	12	9	Surface	GAB	88234	65209	64649	63665	52109	46387	39518	159714	139167	137564	135976	128045	127087	125105	46903	69267
34283	IN2015_C02	Pelagic_Public	NA	yes	2015-12-03	14.046	35.445	0.995	1.058	0.23	60	259.6	136.015	-36.596	2995	2015-12-03	2015	12	3	40_79m	GAB	51960	37182	36717	36067	29060	26474	23487	100185	89144	88013	87129	82452	81653	80490	46994	68690
34297	IN2015_C02	Pelagic_Public	NA	yes	2015-12-01	13.164	35.35	1.055	2.333	0.32	74	262.5	135.597	-37.2659	5366	2015-12-01	2015	12	1	40_79m	GAB	77841	57076	56039	55155	41862	38239	32602	144787	125507	123421	121521	113548	111911	109727	48943	78686
34300	IN2015_C02	Pelagic_Public	NA	yes	2015-12-04	14.957	35.567	1.226	0.478	0.176	76	251.8	134.09	-35.0485	410	2015-12-04	2015	12	4	40_79m	GAB	79822	59045	58326	57489	47655	43387	37179	94015	80630	80168	79609	72704	72395	71450	50468	71595
34285	IN2015_C02	Pelagic_Public	NA	yes	2015-12-15	16.215	35.81	0.404	0.252	0.083	77	235.2	130.654	-33.0549	99	2015-12-15	2015	12	15	40_79m	GAB	87147	64907	64101	63167	52781	47702	40391	202026	174639	172941	171001	160810	156296	152827	57432	74037
34296	IN2015_C02	Pelagic_Public	NA	yes	2015-11-30	16.495	35.939	0.78	0.021	0.079	11	NA	136.452	-35.8414	106	2015-11-30	2015	11	30	Surface	GAB	62305	47003	46623	46192	39687	36138	31252	114383	89162	88211	87435	83902	82609	82043	63003	102402
34318	IN2015_C02	Pelagic_Public	NA	yes	2015-12-13	18.277	35.714	0.502	0.022	0.098	11	241.1	130.671	-33.5545	807	2015-12-13	2015	12	13	Surface	T2-800	76449	56322	55875	55392	48071	43107	36609	155580	129664	128396	127123	117454	116543	114720	65457	91399
34295	IN2015_C02	Pelagic_Public	NA	yes	2015-12-03	13.77	35.389	1.299	1.591	0.274	59	256.7	136.085	-36.449	591	2015-12-03	2015	12	3	40_79m	GAB	79313	58481	58048	57421	48688	43331	36432	103980	90919	89146	87444	83064	82567	80901	67537	94258
34289	IN2015_C02	Pelagic_Public	NA	yes	2015-12-11	17.161	35.513	0.68	0.017	0.16	13	242.278	130.692	-35.2227	3315	2015-12-11	2015	12	11	Surface	GAB	86600	64707	64100	63496	53695	47271	39704	111447	97169	96160	95165	87720	86651	85376	70338	107352
34282	IN2015_C02	Pelagic_Public	NA	yes	2015-12-06	13.438	35.227	1.164	2.126	0.308	61	262.6	132.676	-35.791	NA	2015-12-06	2015	12	6	40_79m	GAB	73395	56694	56107	55487	47481	41647	32895	110601	96996	96145	95739	92233	91669	90321	74730	103062
34304	IN2015_C02	Pelagic_Public	NA	yes	2015-12-11	13.631	35.296	0.779	2.297	0.316	72	253.348	130.692	-35.2227	3315	2015-12-11	2015	12	11	40_79m	GAB	81693	59206	58709	58001	46810	41870	35103	112263	96682	95828	94991	91552	90982	89669	79072	99875
34317	IN2015_C02	Pelagic_Public	NA	yes	2015-12-07	13.716	35.36	1.104	1.715	0.279	100	256.7	132.584	-34.2794	NA	2015-12-07	2015	12	7	80_119m	T4-400	76521	57377	56763	56151	46067	41373	34188	117723	93630	92501	91463	78891	77323	75736	82960	130364
34316	IN2015_C02	Pelagic_Public	NA	yes	2015-12-13	14.559	35.545	0.86	1.664	0.258	86	245.4	130.671	-33.5546	807	2015-12-13	2015	12	13	80_119m	T2-800	86102	64825	63958	63157	51900	47336	39436	131209	108968	107898	106787	99724	98687	97227	83821	124259
34302	IN2015_C02	Pelagic_Public	NA	yes	2015-11-30	14.024	35.741	1.703	3.228	0.33	58	NA	136.453	-35.8409	106	2015-11-30	2015	11	30	40_79m	GAB	80221	60514	59663	58674	48949	45051	38904	158015	134444	132997	131564	125373	124958	123353	89269	145110
34306	IN2015_C02	Pelagic_Public	NA	yes	2015-12-07	17.318	35.582	0.981	0.003	0.126	11	242.2	132.585	-34.2803	NA	2015-12-07	2015	12	7	Surface	GAB	99990	72904	72410	71823	60572	54332	45434	86313	74164	73512	72855	69134	68812	67569	91310	132056
34286	IN2015_C02	Pelagic_Public	NA	yes	2015-12-03	16.444	35.589	1.038	0.001	0.157	11	247.5	136.085	-36.4492	591	2015-12-03	2015	12	3	Surface	GAB	75575	54858	54359	53685	42882	37427	31520	87683	75440	74812	74090	71143	70824	69753	96283	125592
21742	IN2015_v03	Pelagic_Public	NA	yes	2015-06-07	22.2891	35.6832	0.381	0.117	0.072	2	219.227	153.652	-30.0542	2221.6	2015-06-07	2015	6	7	Surface	EAC	171939	145060	143465	142274	118401	100971	80434	134745	114384	110269	108077	99455	95783	90149	55043	167767
21750	IN2015_v03	Pelagic_Public	NA	yes	2015-06-10	21.316	35.6407	0.585	0.034	0.077	45	223.703	153.223	-32.4731	3512.3	2015-06-10	2015	6	10	40_79m	FORSTER NS	168620	142298	141146	140214	121056	104709	85150	143343	119756	112920	108906	101330	99771	96566	56005	139084
21740	IN2015_v03	Pelagic_Public	NA	yes	2015-06-03	23.6436	35.6149	0.703	0.012	0.071	2	217.794	153.879	-26.9846	1542.7	2015-06-03	2015	6	3	Surface	BILLOW	190757	160396	158888	157554	131551	112520	90684	165028	137079	130509	127561	117953	116529	113427	58468	162379
21754	IN2015_v03	Pelagic_Public	NA	yes	2015-06-11	19.7904	35.6187	1.427	5.116	0.434	105	191.212	153.042	-32.6004	1803.2	2015-06-11	2015	6	11	80_119m	FORSTER WE	158967	132735	129523	127783	93761	85200	63589	149796	129228	124472	121642	105955	103926	99284	59124	165284
21760	IN2015_v03	Pelagic_Public	NA	yes	2015-06-11	18.7874	35.5775	1.553	5.217	0.427	107	189.395	153.171	-32.4339	2672.9	2015-06-11	2015	6	11	80_119m	FORSTER WE	184037	154768	151444	149282	114709	104293	78246	65064	55108	53027	52086	45730	45039	42691	59556	158420
21748	IN2015_v03	Pelagic_Public	NA	yes	2015-06-10	18.5802	35.5113	2.06	5.674	0.474	79	193.284	153.221	-32.7224	3757.8	2015-06-10	2015	6	10	40_79m	FORSTER NS	167727	140298	137467	135050	102141	91977	70975	118961	102635	96890	92297	83224	82291	77460	64007	174942
21759	IN2015_v03	Pelagic_Public	NA	yes	2015-06-11	21.0091	35.5979	0.787	0.472	0.11	56	224.528	153.171	-32.4339	2672.9	2015-06-11	2015	6	11	40_79m	FORSTER WE	164093	140104	138813	138017	119729	101528	79912	78416	64998	60787	58669	55298	54597	53291	66304	137589
21743	IN2015_v03	Pelagic_Public	NA	yes	2015-06-07	22.2564	35.6812	0.347	0.262	0.084	93	218.712	153.649	-30.046	2309.6	2015-06-07	2015	6	7	80_119m	EAC	182054	154072	152182	150914	125752	107723	85388	154300	131474	125878	123523	116360	114591	111055	66345	186202
21751	IN2015_v03	Pelagic_Public	NA	yes	2015-06-10	19.6809	35.5443	1.598	2.32	0.251	100	195.842	153.223	-32.4731	3512.3	2015-06-10	2015	6	10	80_119m	FORSTER NS	162987	139240	137350	136065	111661	97974	75353	138165	114915	110047	106774	97057	92934	88426	67515	153657
21757	IN2015_v03	Pelagic_Public	NA	yes	2015-06-11	20.5211	35.5898	1.164	3.616	0.324	81	203.256	153.127	-32.6	2385	2015-06-11	2015	6	11	80_119m	FORSTER WE	176640	150251	147482	146054	113578	101470	76553	183774	156101	147643	143005	124066	122099	115376	69829	184918
21758	IN2015_v03	Pelagic_Public	NA	yes	2015-06-11	21.0185	35.6008	0.793	0.406	0.1	2	226.009	153.171	-32.4339	2672.9	2015-06-11	2015	6	11	Surface	FORSTER WE	164559	139539	138665	137401	119674	103695	84671	52460	44732	43228	42265	40425	40221	39572	77006	163534
21753	IN2015_v03	Pelagic_Public	NA	yes	2015-06-11	20.8392	35.6832	0.936	3.746	0.343	81	197.962	153.042	-32.6004	1803.2	2015-06-11	2015	6	11	80_119m	FORSTER WE	199974	170146	168559	167428	142961	120589	95421	152185	126031	121088	116394	107574	102552	99083	79506	204608
21764	IN2015_v03	Pelagic_Public	NA	yes	2015-06-12	21.4941	35.6852	0.341	0.28	0.08	2	220.69	153.785	-32.7863	4800.1	2015-06-12	2015	6	12	Surface	EAC	187953	159537	158065	156575	132310	113730	89876	86303	71427	67527	65865	62709	61986	60643	79795	209238
21752	IN2015_v03	Pelagic_Public	NA	yes	2015-06-11	NA	NA	0.413	0.213	0.083	2	NA	153.042	-32.6004	1803.2	2015-06-11	2015	6	11	Surface	FORSTER NS	179044	151152	149953	148652	128602	110312	90007	174826	147704	142927	138926	130953	124913	120357	82258	196978
21756	IN2015_v03	Pelagic_Public	NA	yes	2015-06-11	21.2682	35.6477	0.531	0.263	0.094	31	224.967	153.127	-32.6	2385	2015-06-11	2015	6	11	15_39m	FORSTER WE	200623	170377	169040	167809	146660	122176	98259	109031	91319	83437	78625	70416	69624	66929	82781	174234
21745	IN2015_v03	Pelagic_Public	NA	yes	2015-06-09	20.4353	35.5515	1.274	0.746	0.14	50	240.276	153.22	-32.6	3028.1	2015-06-09	2015	6	9	40_79m	FORSTER NS	146466	NA	NA	NA	NA	NA	73684	195783	165336	157483	153377	143460	141634	138564	85693	186868
21741	IN2015_v03	Pelagic_Public	NA	yes	2015-06-03	22.7701	35.6423	1.039	1.89	0.231	60	204.831	153.881	-26.9824	1536.7	2015-06-03	2015	6	3	40_79m	BILLOW	165210	138488	137066	135353	115701	101384	84788	85507	72979	69065	65998	60135	59770	58097	86426	185636
21767	IN2015_v03	Pelagic_Public	NA	yes	2015-06-13	22.0462	35.6688	0.455	0.493	0.111	50	217.918	153.372	-30.6197	460.4	2015-06-13	2015	6	13	40_79m	SOURCE	195422	165228	163882	162540	139392	118159	92957	41146	32223	30582	29958	28373	28121	27389	90717	286694
21744	IN2015_v03	Pelagic_Public	NA	yes	2015-06-09	NA	NA	1.229	0.827	0.144	2	NA	153.22	-32.5941	3028.1	2015-06-09	2015	6	9	Surface	FORSTER NS	159258	135403	134070	132687	111219	95847	77840	134857	107595	103310	101004	94620	93138	91333	93092	208149
21755	IN2015_v03	Pelagic_Public	NA	yes	2015-06-11	21.2727	35.6488	0.541	0.25	0.09	2	224.188	153.127	-32.6	2385	2015-06-11	2015	6	11	Surface	FORSTER WE	186892	156050	154921	153717	135501	119297	101693	104640	92407	89541	86580	82144	81502	79745	96599	203327
21746	IN2015_v03	Pelagic_Public	NA	yes	2015-06-10	20.614	35.5649	1.157	0.86	0.145	2	227.666	153.221	-32.7224	3757.8	2015-06-10	2015	6	10	Surface	FORSTER NS	181290	152546	151445	150377	133283	118738	103257	138349	117752	111704	106655	98657	97467	95104	97884	194338
21749	IN2015_v03	Pelagic_Public	NA	yes	2015-06-10	21.6772	35.6712	0.655	0.016	0.069	2	223.934	153.223	-32.4731	3512.3	2015-06-10	2015	6	10	Surface	FORSTER NS	193059	161278	160096	158769	141143	124940	108235	165736	144368	140964	137642	131147	129290	126263	106046	200558
21747	IN2015_v03	Pelagic_Public	NA	yes	2015-06-10	20.5594	35.5587	1.138	0.867	0.148	20	226.874	153.221	-32.7224	3757.8	2015-06-10	2015	6	10	15_39m	FORSTER NS	168848	141978	140692	139388	121428	106135	91360	148897	126913	120548	112350	100904	100146	97536	124290	230633
21763	IN2015_v03	Pelagic_Public	NA	yes	2015-06-11	19.6536	35.5126	1.704	3.627	0.323	105	203.029	153.354	-32.6008	4005	2015-06-11	2015	6	11	80_119m	FORSTER WE	186136	158270	156272	154573	125809	110031	85052	75592	61692	58643	57454	52667	51731	49042	143660	333703
21765	IN2015_v03	Pelagic_Public	NA	yes	2015-06-12	21.5068	35.6849	0.345	0.497	0.1	90	220.041	153.799	-32.7955	4797.3	2015-06-12	2015	6	12	80_119m	EAC	166489	140886	139702	138504	119951	105313	86940	103193	87923	85950	84401	80829	79786	78015	162343	356997
21761	IN2015_v03	Pelagic_Public	NA	yes	2015-06-11	20.7883	35.5901	0.99	0.498	0.116	5	227.453	153.35	-32.6	4005	2015-06-11	2015	6	11	Surface	FORSTER WE	168495	NA	NA	NA	NA	NA	96122	49487	39440	38290	37537	36405	36152	35611	170532	325163
21762	IN2015_v03	Pelagic_Public	NA	yes	2015-06-11	20.7681	35.5819	0.998	0.599	0.125	51	225.772	153.354	-32.6008	4005	2015-06-11	2015	6	11	40_79m	FORSTER WE	174237	148548	147468	146074	126062	108530	87844	67782	56148	53173	51808	49281	48103	47033	171826	363210
21766	IN2015_v03	Pelagic_Public	NA	yes	2015-06-13	22.4469	35.6463	0.398	0.053	0.068	2	219.925	153.374	-30.6168	500	2015-06-13	2015	6	13	Surface	SOURCE	194204	165258	163871	162945	141237	119813	92836	85998	73014	70135	68698	63631	63136	61743	264877	681360
59063	IN2016_t02	Pelagic_contributed	NA	yes	2016-08-25	11.753	NA	NA	NA	NA	2	NA	148.295	-43.199	1688	2016-08-25	2016	8	25	Surface	Tasman Sea	52297	37391	36553	35953	30719	30125	26128	NA	NA	NA	NA	NA	NA	NA	NA	NA
59064	IN2016_t02	Pelagic_contributed	NA	yes	2016-08-25	12.065	NA	NA	NA	NA	2	NA	148.48	-42.916	1876	2016-08-25	2016	8	25	Surface	Tasman Sea	369	224	178	197	157	157	60	NA	NA	NA	NA	NA	NA	NA	NA	NA
59065	IN2016_t02	Pelagic_contributed	NA	yes	2016-08-25	12.125	NA	NA	NA	NA	2	NA	148.54	-42.563	1483	2016-08-25	2016	8	25	Surface	Tasman Sea	31260	21054	20491	20138	17110	16684	14766	NA	NA	NA	NA	NA	NA	NA	NA	NA
59066	IN2016_t02	Pelagic_contributed	NA	yes	2016-08-25	12.694	NA	NA	NA	NA	2	NA	148.65	-42.134	1030	2016-08-25	2016	8	25	Surface	Tasman Sea	51594	36815	35852	34927	29444	28868	24875	NA	NA	NA	NA	NA	NA	NA	NA	NA
59067	IN2016_t02	Pelagic_contributed	NA	yes	2016-08-25	12.352	NA	NA	NA	NA	2	NA	148.766	-41.714	1302	2016-08-25	2016	8	25	Surface	Tasman Sea	53197	34783	34047	33536	28614	27811	23477	NA	NA	NA	NA	NA	NA	NA	NA	NA
59068	IN2016_t02	Pelagic_contributed	NA	yes	2016-08-25	13.748	NA	NA	NA	NA	2	NA	148.878	-41.296	1720	2016-08-25	2016	8	25	Surface	Tasman Sea	59368	40874	39867	39268	32921	32004	27629	NA	NA	NA	NA	NA	NA	NA	NA	NA
59069	IN2016_t02	Pelagic_contributed	NA	yes	2016-08-25	13.688	NA	NA	NA	NA	2	NA	148.827	-40.9	846	2016-08-25	2016	8	25	Surface	Tasman Sea	40364	27285	26655	26320	23175	22955	20289	NA	NA	NA	NA	NA	NA	NA	NA	NA
59070	IN2016_t02	Pelagic_contributed	NA	yes	2016-08-25	12.424	NA	NA	NA	NA	2	NA	148.709	-40.492	54	2016-08-25	2016	8	25	Surface	Tasman Sea	30481	12097	11707	11479	9861	9732	8322	NA	NA	NA	NA	NA	NA	NA	NA	NA
59071	IN2016_t02	Pelagic_contributed	NA	yes	2016-08-25	12.302	NA	NA	NA	NA	2	NA	148.596	-40.098	52	2016-08-25	2016	8	25	Surface	Tasman Sea	16891	9488	9140	8930	7725	7615	6605	NA	NA	NA	NA	NA	NA	NA	NA	NA
59072	IN2016_t02	Pelagic_contributed	NA	yes	2016-08-27	12.431	NA	NA	NA	NA	2	NA	148.668	-39.963	93.6	2016-08-27	2016	8	27	Surface	Tasman Sea	21365	13808	13443	13131	11365	11194	9784	NA	NA	NA	NA	NA	NA	NA	NA	NA
59073	IN2016_t02	Pelagic_contributed	NA	yes	2016-08-27	14.443	NA	NA	NA	NA	2	NA	149.064	-39.766	2005	2016-08-27	2016	8	27	Surface	Tasman Sea	41258	25412	24664	23908	19395	18647	16215	NA	NA	NA	NA	NA	NA	NA	NA	NA
59074	IN2016_t02	Pelagic_contributed	NA	yes	2016-08-27	14.556	NA	NA	NA	NA	2	NA	149.491	-39.551	4140	2016-08-27	2016	8	27	Surface	Tasman Sea	35442	21166	20502	20015	16503	16156	13956	NA	NA	NA	NA	NA	NA	NA	NA	NA
59075	IN2016_t02	Pelagic_contributed	NA	yes	2016-08-27	15.063	NA	NA	NA	NA	2	NA	149.772	-39.264	4241	2016-08-27	2016	8	27	Surface	Tasman Sea	41988	28008	27238	26484	21817	21274	18908	NA	NA	NA	NA	NA	NA	NA	NA	NA
59076	IN2016_t02	Pelagic_contributed	NA	yes	2016-08-27	18.593	NA	NA	NA	NA	2	NA	149.884	-39.926	4172	2016-08-27	2016	8	27	Surface	Tasman Sea	25283	12828	12396	12144	10708	10564	9870	NA	NA	NA	NA	NA	NA	NA	NA	NA
59077	IN2016_t02	Pelagic_contributed	NA	yes	2016-08-27	17.446	NA	NA	NA	NA	2	NA	150.013	-38.539	2919	2016-08-27	2016	8	27	Surface	Tasman Sea	16303	10877	10665	10471	9363	9249	8702	NA	NA	NA	NA	NA	NA	NA	NA	NA
59078	IN2016_t02	Pelagic_contributed	NA	yes	2016-08-27	17.396	NA	NA	NA	NA	2	NA	150.198	-38.183	2315	2016-08-27	2016	8	27	Surface	Tasman Sea	5253	168	133	85	66	62	53	NA	NA	NA	NA	NA	NA	NA	NA	NA
59079	IN2016_t02	Pelagic_contributed	NA	yes	2016-08-27	17.39	NA	NA	NA	NA	2	NA	150.36	-37.785	2293	2016-08-27	2016	8	27	Surface	Tasman Sea	51483	34719	34088	33140	29177	28629	26602	NA	NA	NA	NA	NA	NA	NA	NA	NA
59080	IN2016_t02	Pelagic_contributed	NA	yes	2016-08-27	17.75	NA	NA	NA	NA	2	NA	150.338	-37.392	1610	2016-08-27	2016	8	27	Surface	Tasman Sea	57596	40763	40049	39046	33320	32180	29460	NA	NA	NA	NA	NA	NA	NA	NA	NA
59081	IN2016_t02	Pelagic_contributed	NA	yes	2016-08-27	19.299	NA	NA	NA	NA	2	NA	150.51	-36.991	3380	2016-08-27	2016	8	27	Surface	Tasman Sea	37784	27702	27134	26607	23555	23176	21112	NA	NA	NA	NA	NA	NA	NA	NA	NA
59082	IN2016_t02	Pelagic_contributed	NA	yes	2016-08-27	19.315	NA	NA	NA	NA	2	NA	150.665	-36.725	3853	2016-08-27	2016	8	27	Surface	Tasman Sea	36131	21746	21195	21070	19146	18955	17262	NA	NA	NA	NA	NA	NA	NA	NA	NA
59083	IN2016_t02	Pelagic_contributed	NA	yes	2016-08-27	19.615	NA	NA	NA	NA	2	NA	150.822	-36.412	4427	2016-08-27	2016	8	27	Surface	Tasman Sea	53386	38992	38249	37779	32688	31606	28104	NA	NA	NA	NA	NA	NA	NA	NA	NA
59084	IN2016_t02	Pelagic_contributed	NA	yes	2016-08-28	19.506	NA	NA	NA	NA	2	NA	150.91	-36.176	4872	2016-08-28	2016	8	28	Surface	Tasman Sea	40614	25835	25157	24388	20601	20188	17985	NA	NA	NA	NA	NA	NA	NA	NA	NA
59085	IN2016_t02	Pelagic_contributed	NA	yes	2016-08-28	20.244	NA	NA	NA	NA	2	NA	151.045	-35.842	4880	2016-08-28	2016	8	28	Surface	Tasman Sea	56260	41300	40318	40006	33893	32348	27350	NA	NA	NA	NA	NA	NA	NA	NA	NA
59086	IN2016_t02	Pelagic_contributed	NA	yes	2016-08-28	20.285	NA	NA	NA	NA	2	NA	151.174	-35.5	2930	2016-08-28	2016	8	28	Surface	Tasman Sea	75142	53800	52985	52466	46281	44947	41159	NA	NA	NA	NA	NA	NA	NA	NA	NA
59087	IN2016_t02	Pelagic_contributed	NA	yes	2016-08-28	19.897	NA	NA	NA	NA	2	NA	151.277	-35.259	2675	2016-08-28	2016	8	28	Surface	Tasman Sea	66351	48542	47659	46998	41334	40163	36179	NA	NA	NA	NA	NA	NA	NA	NA	NA
59088	IN2016_t02	Pelagic_contributed	NA	yes	2016-08-28	19.735	NA	NA	NA	NA	2	NA	151.401	-35.073	3570	2016-08-28	2016	8	28	Surface	Tasman Sea	70880	51583	50659	49964	44743	43756	40395	NA	NA	NA	NA	NA	NA	NA	NA	NA
59089	IN2016_t02	Pelagic_contributed	NA	yes	2016-08-28	18.926	NA	NA	NA	NA	2	NA	151.548	-34.793	3803	2016-08-28	2016	8	28	Surface	Tasman Sea	56561	41154	40389	39865	35833	35235	32660	NA	NA	NA	NA	NA	NA	NA	NA	NA
59090	IN2016_t02	Pelagic_contributed	NA	yes	2016-08-28	19.199	NA	NA	NA	NA	2	NA	151.67	-34.51	2855	2016-08-28	2016	8	28	Surface	Tasman Sea	27636	20038	19680	19367	17515	17278	15709	NA	NA	NA	NA	NA	NA	NA	NA	NA
59091	IN2016_t02	Pelagic_contributed	NA	yes	2016-08-28	18.858	NA	NA	NA	NA	2	NA	151.489	-33.939	143	2016-08-28	2016	8	28	Surface	Tasman Sea	85712	61823	60509	59755	51439	49502	44374	NA	NA	NA	NA	NA	NA	NA	NA	NA
37646	IN2016_v03	Pelagic_Public	NA	yes	2016-06-24	2.263	34.641	134.77	38.31	2.68	2065.8	111.2	-168.737	0.00383	5582	2016-06-24	2016	6	24	~5,000m	14013	177530	162980	162183	161678	137777	136930	NA	2594	2261	2241	2194	2029	2021	2005	6	393
37642	IN2016_v03	Pelagic_Public	NA	yes	2016-06-23	7.651	34.593	41.02	35.25	2.47	535.3	77.8	-168.744	-0.49677	5498	2016-06-23	2016	6	23	~1,000m	13925	82796	73600	72496	71692	56360	55367	NA	13724	12651	12620	12459	10980	10965	10879	8	108
37634	IN2016_v03	Pelagic_Public	NA	yes	2016-06-23	2.175	34.645	137.91	38.11	2.68	2150.3	115.3	-168.749	-0.99917	5802	2016-06-23	2016	6	23	~5,000m	13813	53226	44690	44126	43422	37207	35492	NA	5986	4714	4637	4519	4186	4175	4113	39	239
37647	IN2016_v03	Pelagic_Public	NA	yes	2016-06-24	4.302	34.561	87.82	39.11	2.77	1067.1	87.4	-168.737	0.00383	5582	2016-06-24	2016	6	24	~5,000m	14019	129869	115020	114627	114218	94561	94258	NA	1258	911	869	845	778	770	712	41	444
37126	IN2016_v03	Pelagic_Public	NA	yes	2016-05-23	3.003	34.563	84.69	34.15	2.37	1585	165	-174.648	-42.7505	1591	2016-05-23	2016	5	23	~5,000m	5001	68362	49740	48755	47984	40734	37962	32569	14603	13266	13173	12973	11352	11339	11219	43	281
34436	IN2016_v03	Pelagic_Public	NA	yes	2016-06-04	20.894	35.857	-0.1	0.01	0.03	2	221.2	-169.994	-32.0012	5698	2016-06-04	2016	6	4	Surface	7536	62720	53521	52825	51583	40468	37586	31701	150181	125790	121341	118426	110306	109511	106278	51	497
37475	IN2016_v03	Pelagic_Public	NA	yes	2016-06-16	27.975	34.921	0.48	-0.02	0.22	61.2	200.3	-169.996	-14.2799	3545	2016-06-16	2016	6	16	40_79m	11033	74022	67859	66864	66257	55956	50130	40887	107562	95381	94387	93894	91563	91028	NA	52	523
37191	IN2016_v03	Pelagic_Public	NA	yes	2016-05-31	1.014	34.706	119.96	32.06	2.18	5017.8	206.4	-171.5	-38.1902	4948	2016-05-31	2016	5	31	~8,000m	6101	58483	41254	40595	39837	32753	31954	27162	4882	4216	4143	4112	2692	2692	2588	53	303
37145	IN2016_v03	Pelagic_Public	NA	yes	2016-05-29	2.351	34.628	107.11	35.12	2.46	2065.7	156.4	-173.951	-41.7276	3118	2016-05-29	2016	5	29	~5,000m	5307	72813	43117	42619	41787	36049	34474	29019	2923	2151	2052	1926	1712	1703	1590	54	392
37447	IN2016_v03	Pelagic_Public	NA	yes	2016-06-15	1.109	34.71	118.53	31.54	2.18	5224.6	206.1	-170.002	-16.0017	5152	2016-06-15	2016	6	15	~8,000m	10601	146952	127010	126511	126317	115070	114551	105209	315	220	203	183	162	159	NA	92	468
37545	IN2016_v03	Pelagic_Public	NA	yes	2016-06-19	4.787	34.525	64.58	36.08	2.56	966.7	114	-168.875	-8.99877	4909	2016-06-19	2016	6	19	~1,000m	12220	156347	146600	145969	145154	120137	115488	95590	5654	5258	5224	5184	3935	3929	3898	112	327
37037	IN2016_v03	Pelagic_Public	NA	yes	2016-05-17	2.36	34.663	79.98	32.77	2.28	1932.4	176.1	-170.01	-51.0022	5246	2016-05-17	2016	5	17	~5,000m	3313	110151	78872	78659	78542	72216	72007	68948	93503	88114	87823	87456	86452	86293	85631	124	420
34392	IN2016_v03	Pelagic_Public	NA	yes	2016-05-17	7.469	34.217	3.42	16.91	1.23	2	287.4	-169.997	-52.5039	5131	2016-05-17	2016	5	17	Surface	3036	10475	718	689	610	565	560	558	830	286	252	201	124	113	92	131	815
37120	IN2016_v03	Pelagic_Public	NA	yes	2016-05-23	5.276	34.413	29.49	28.93	1.97	1051.1	198.3	-174.784	-42.9322	1058	2016-05-23	2016	5	23	~5,000m	4901	125307	57802	57152	56294	46019	45463	37527	1001	779	723	664	545	529	489	163	539
37144	IN2016_v03	Pelagic_Public	NA	yes	2016-05-29	1.574	34.728	101.98	31.81	2.19	3149	195.3	-173.951	-41.7276	3118	2016-05-29	2016	5	29	~5,000m	5301	290936	277137	276873	276525	241081	238610	225400	727	320	272	209	164	158	118	226	624
37149	IN2016_v03	Pelagic_Public	NA	yes	2016-05-29	1.353	34.725	107.12	31.86	2.2	3343.9	200.5	-173.652	-41.2728	3295	2016-05-29	2016	5	29	~5,000m	5401	278976	253212	252388	251306	224401	221732	196394	822	449	401	332	242	229	172	333	845
36953	IN2016_v03	Pelagic_Public	NA	yes	2016-05-08	1.173	34.724	108.72	31.72	2.19	2099.5	206	-169.998	-61.4919	3466	2016-05-08	2016	5	8	~5,000m	1210	170949	157140	156578	156110	122811	120039	108370	23847	21805	21697	21458	19422	19401	19194	819	1093
36919	IN2016_v03	Pelagic_Public	NA	yes	2016-05-05	1.672	34.726	90.4	31.46	2.2	537.4	191.6	-170.01	-64.9959	2866	2016-05-05	2016	5	5	~1,000m	421	54644	37805	37493	36816	29224	28528	22708	102821	92451	92287	91763	87831	87555	86902	1090	1302
37198	IN2016_v03	Pelagic_Public	NA	yes	2016-05-31	2.432	34.614	103.8	35.14	2.44	2085.7	151.1	-171.196	-37.7638	5034	2016-05-31	2016	5	31	~5,000m	6213	112874	60360	60046	59679	56172	55758	49523	1939	1684	1656	1512	1459	1459	1453	1794	8424
37640	IN2016_v03	Pelagic_Public	NA	yes	2016-06-23	2.225	34.643	136.74	38.36	2.72	2085.6	112.6	-168.744	-0.49677	5498	2016-06-23	2016	6	23	~5,000m	13913	103771	94449	93432	92523	77057	76294	NA	970	775	746	720	667	660	645	1819	2281
36923	IN2016_v03	Pelagic_Public	NA	yes	2016-05-05	0.75	34.707	125.04	32.28	2.25	2084	205.4	-170.003	-64.5018	2360	2016-05-05	2016	5	5	~5,000m	503	152684	135907	135542	135291	113101	111761	99491	959	499	459	373	234	225	205	1995	2247
37538	IN2016_v03	Pelagic_Public	NA	yes	2016-06-18	2.151	34.641	122.34	36.33	2.55	2086.1	136.8	-168.999	-9.49903	5355	2016-06-18	2016	6	18	~5,000m	12113	118215	110277	109700	109198	96772	94791	77646	339	215	200	145	140	140	124	2038	4692
37609	IN2016_v03	Pelagic_Public	NA	yes	2016-06-22	1.246	34.707	121.15	32.43	2.21	5461	197.4	-168.751	-2.99973	5387	2016-06-22	2016	6	22	~8,000m	13401	98717	90620	89652	88699	80320	79259	NA	499	354	333	261	233	225	201	2281	3093
37150	IN2016_v03	Pelagic_Public	NA	yes	2016-05-29	2.513	34.612	101.39	34.96	2.45	1935.3	157.3	-173.652	-41.2728	3295	2016-05-29	2016	5	29	~5,000m	5409	161403	131348	130686	129610	103524	102054	89799	1097	703	665	512	361	358	343	2283	2985
37349	IN2016_v03	Pelagic_Public	NA	yes	2016-06-10	2.265	34.628	112.95	35.71	2.49	2064.8	145.8	-170.002	-24.4992	5686	2016-06-10	2016	6	10	~5,000m	8913	91943	79401	79196	78797	70367	69970	66650	748	628	617	606	451	450	430	2292	8192
37192	IN2016_v03	Pelagic_Public	NA	yes	2016-05-31	2.5	34.606	100.45	34.94	2.41	1999.6	152.3	-171.5	-38.1902	4948	2016-05-31	2016	5	31	~5,000m	6113	70683	47318	46760	46008	35338	34744	24484	2427	1881	1824	1736	1636	1627	1619	3516	4011
37121	IN2016_v03	Pelagic_Public	NA	yes	2016-05-23	6.964	34.434	12.59	24.21	1.64	750.9	220.9	-174.784	-42.9322	1058	2016-05-23	2016	5	23	~1,000m	4907	173954	147468	147177	147084	129930	129451	119774	2607	2005	1931	1799	1706	1694	1628	3733	4157
37103	IN2016_v03	Pelagic_Public	NA	yes	2016-05-22	2.498	34.619	95.21	34.48	2.37	1999.4	160.6	-173.502	-44.5223	3411	2016-05-22	2016	5	22	~5,000m	4610	127376	116159	115841	115547	95801	95510	90134	3818	3139	3088	2927	2767	2747	2711	3959	5140
37616	IN2016_v03	Pelagic_Public	NA	yes	2016-06-22	2.279	34.64	134.4	38.23	2.66	2001.2	114.3	-168.751	-2.50042	5334	2016-06-22	2016	6	22	~5,000m	13513	172360	158667	157719	156286	123134	122378	NA	137500	128189	127860	127339	118273	118085	117319	4065	4862
37324	IN2016_v03	Pelagic_Public	NA	yes	2016-06-08	1.145	34.709	119.65	32.03	2.2	5724.2	208.6	-169.996	-26.4815	5625	2016-06-08	2016	6	8	~8,000m	8501	33051	26914	26679	26119	22834	21445	19911	24417	22628	22535	22152	16962	16947	16462	4234	6187
37197	IN2016_v03	Pelagic_Public	NA	yes	2016-05-31	1.027	34.707	119.8	32.12	2.19	5101.1	206.6	-171.196	-37.7638	5034	2016-05-31	2016	5	31	~8,000m	6201	260458	237167	236472	235509	200514	197151	184984	3882	3154	3122	3058	2486	2480	2420	4245	5343
37645	IN2016_v03	Pelagic_Public	NA	yes	2016-06-24	1.351	34.704	122.96	32.77	2.24	5704.9	191.8	-168.737	0.00383	5582	2016-06-24	2016	6	24	~8,000m	14001	188647	174283	173427	172706	158445	157252	NA	2012	1726	1703	1606	1534	1534	1505	6836	8833
37630	IN2016_v03	Pelagic_Public	NA	yes	2016-06-23	8.355	34.637	34.4	35.03	2.44	465.4	69.5	-168.75	-1.50055	5925	2016-06-23	2016	6	23	~500m	13725	59377	51944	50594	49651	37792	35051	NA	188426	176928	176486	175404	152772	152199	148471	7422	9417
37639	IN2016_v03	Pelagic_Public	NA	yes	2016-06-23	1.336	34.704	124.36	32.8	2.27	5594.4	191.6	-168.744	-0.49677	5498	2016-06-23	2016	6	23	~8,000m	13901	39552	33968	33280	32116	26036	24609	NA	48505	44248	44154	43890	39143	38838	38707	7701	10041
34420	IN2016_v03	Pelagic_Public	NA	yes	2016-05-30	16.22	35.302	0.26	0.11	0.13	2	237.3	-172.414	-39.5151	4770	2016-05-30	2016	5	30	Surface	5836	53040	44965	44308	43007	33615	31614	26369	115601	89838	88040	75067	70001	67897	64603	8317	25649
36967	IN2016_v03	Pelagic_Public	NA	yes	2016-05-13	2.927	34.319	46.79	33.39	2.29	497.5	207.5	-170.01	-58.0008	4432	2016-05-13	2016	5	13	~500m	1925	49904	46966	46368	46144	40876	30413	25973	40060	31580	31224	27993	25433	24366	23490	8349	32402
37648	IN2016_v03	Pelagic_Public	NA	yes	2016-06-24	8.572	34.635	34.93	33.77	2.33	466	72.3	-168.737	0.00383	5582	2016-06-24	2016	6	24	~500m	14025	148253	136752	135391	134247	106185	105429	NA	33393	30493	30297	30122	27227	26924	26644	8582	10329
37151	IN2016_v03	Pelagic_Public	NA	yes	2016-05-29	5.614	34.402	26.42	28.51	1.95	1063.5	200.7	-173.652	-41.2728	3295	2016-05-29	2016	5	29	~5,000m	5417	235544	207437	206889	205994	166140	163859	154056	1233	887	835	783	631	630	594	9494	12791
37513	IN2016_v03	Pelagic_Public	NA	yes	2016-06-17	1.107	34.71	118.61	31.66	2.19	5135.9	204.1	-169.999	-11.4957	5069	2016-06-17	2016	6	17	~8,000m	11701	92375	85780	85342	84821	75369	74729	66277	1135	907	899	886	668	667	665	10181	15689
36955	IN2016_v03	Pelagic_Public	NA	yes	2016-05-08	2.392	34.558	72.36	34.31	2.37	534.8	180.5	-169.998	-61.4919	3466	2016-05-08	2016	5	8	~1,000m	1223	129572	115219	114677	114202	88796	87197	79936	24189	22096	22020	21866	20427	20390	20161	11215	12639
37127	IN2016_v03	Pelagic_Public	NA	yes	2016-05-23	5.036	34.416	NA	NA	NA	1103.2	195.4	-174.648	-42.7505	1591	2016-05-23	2016	5	23	~5,000m	5006	58790	41679	40247	39359	30953	28727	23924	1998	1741	1713	1659	1574	1570	1555	11419	13289
36918	IN2016_v03	Pelagic_Public	NA	yes	2016-05-05	1.256	34.729	104.42	31.52	2.21	1035	199	-170.01	-64.9959	2866	2016-05-05	2016	5	5	~5,000m	416	94420	83316	82954	82464	66750	66068	55854	84299	78040	77903	77422	67243	66640	66040	11626	13581
36977	IN2016_v03	Pelagic_Public	NA	yes	2016-05-14	1.918	34.736	90.08	31.13	2.13	1935.5	190.8	-169.999	-57.0067	5071	2016-05-14	2016	5	14	~5,000m	2113	40487	37679	36997	36235	27169	23868	19290	221847	200387	199481	198117	173001	172528	170736	12617	14331
37162	IN2016_v03	Pelagic_Public	NA	yes	2016-05-29	2.365	34.626	107.74	35.16	2.47	2085.3	154.1	-173.022	-40.3974	4592	2016-05-29	2016	5	29	~5,000m	5611	91828	56054	55414	54687	46253	44590	36489	72258	67262	67047	66242	57769	57608	56106	13310	15287
37227	IN2016_v03	Pelagic_Public	NA	yes	2016-06-02	1.045	34.708	118.99	32	2.2	4977.9	207.7	-170.002	-35.3339	4914	2016-06-02	2016	6	2	~5,000m	6801	52595	48781	48513	48326	40812	40360	35734	62	33	27	29	17	17	17	13389	19981
37391	IN2016_v03	Pelagic_Public	NA	yes	2016-06-12	2.241	34.629	113.66	35.75	2.48	2001.4	145.4	-169.999	-20.9973	5477	2016-06-12	2016	6	12	~5,000m	9613	60556	52555	52376	52123	47827	47354	43480	575	329	311	306	264	263	220	14074	35561
37056	IN2016_v03	Pelagic_Public	NA	yes	2016-05-18	4.907	34.33	27.44	29.53	2.01	965.3	209.2	-170.017	-49.4991	5214	2016-05-18	2016	5	18	~1,000m	3620	111510	100691	100034	99223	77784	76702	64083	9934	8759	8712	8554	8314	8295	8239	14247	19678
36979	IN2016_v03	Pelagic_Public	NA	yes	2016-05-14	3.319	34.258	37.02	32.04	2.18	466.4	219.8	-169.999	-57.0067	5071	2016-05-14	2016	5	14	~500m	2125	126880	101318	100911	100831	88398	87752	80407	2778	2280	2246	2223	2041	2034	2016	16024	18807
37186	IN2016_v03	Pelagic_Public	NA	yes	2016-05-31	2.627	34.592	NA	NA	NA	1935.5	154.6	-171.806	-38.6344	4930	2016-05-31	2016	5	31	~5,000m	6013	179976	166526	166355	166030	129692	126203	122898	48873	39345	39206	38519	30667	30650	29911	16715	20004
37336	IN2016_v03	Pelagic_Public	NA	yes	2016-06-09	1.166	34.708	119.66	31.85	2.2	5933.9	208.9	-170.002	-25.4917	5805	2016-06-09	2016	6	9	~8,000m	8701	100500	86988	86692	86119	74399	73042	69090	1534	1061	1046	923	605	603	598	16838	21647
37543	IN2016_v03	Pelagic_Public	NA	yes	2016-06-19	1.092	34.71	117.36	32.09	2.18	4954.6	203	-168.875	-8.99877	4909	2016-06-19	2016	6	19	~5,000m	12201	55650	50423	49983	48534	41139	38037	33662	7430	6890	6830	6806	5931	5834	5782	17081	24932
37635	IN2016_v03	Pelagic_Public	NA	yes	2016-06-23	4.486	34.556	84.77	38.88	2.77	1000.5	88.5	-168.749	-0.99917	5802	2016-06-23	2016	6	23	~5,000m	13820	77120	67730	66923	66028	54676	53411	NA	36975	31994	31897	31614	29617	29593	29330	17933	20828
37234	IN2016_v03	Pelagic_Public	NA	yes	2016-06-02	2.384	34.612	102.14	35.05	2.44	1935.5	152.8	-169.991	-35.0135	5264	2016-06-02	2016	6	2	~5,000m	6913	174912	163117	162696	162655	143290	141217	130277	2707	2497	2461	2397	2177	2168	2146	18545	21996
37492	IN2016_v03	Pelagic_Public	NA	yes	2016-06-16	8.411	34.569	22.34	28.52	2.02	466.2	124.4	-170.003	-13.5034	4890	2016-06-16	2016	6	16	~500m	11325	38354	34704	33828	32720	23643	21546	16938	12922	11746	11686	11531	10397	10381	10197	20130	24735
34638	IN2016_v03	Pelagic_Public	NA	yes	2016-06-21	29.733	35.767	1.51	1.3	0.4	91.7	183.4	-168.75	-4.50045	5638	2016-06-21	2016	6	21	80_119m	13132	68916	62961	62224	61176	48611	45055	36503	119499	101309	99468	98234	86047	85365	83353	20416	54369
34421	IN2016_v03	Pelagic_Public	NA	yes	2016-05-30	16.581	35.275	0.22	0.02	0.11	2	236.3	-172.115	-39.0728	4865	2016-05-30	2016	5	30	Surface	5936	49673	42060	41459	40257	31650	29968	24952	179021	157937	155076	149896	140975	139579	136304	20578	46654
37258	IN2016_v03	Pelagic_Public	NA	yes	2016-06-03	2.388	34.612	102.02	35.16	2.47	1900.4	152	-170.003	-32.9953	5604	2016-06-03	2016	6	3	~5,000m	7314	122888	112948	112777	112729	101789	100863	90813	2028	1842	1818	1778	1739	1734	1722	20592	26428
37254	IN2016_v03	Pelagic_Public	NA	yes	2016-06-03	9.061	34.596	4.1	17.52	1.23	466	223.3	-170.002	-33.5016	5445	2016-06-03	2016	6	3	~500m	7225	169362	157223	156904	156812	132145	129838	112143	11480	9973	9891	9645	9217	9176	9123	20935	38170
37515	IN2016_v03	Pelagic_Public	NA	yes	2016-06-17	4.518	34.52	67.29	35.98	2.54	1001.2	121.5	-169.999	-11.4957	5069	2016-06-17	2016	6	17	~5,000m	11720	155391	146469	145926	145450	116647	115937	102821	1323	1067	1024	991	743	740	725	21075	28167
37158	IN2016_v03	Pelagic_Public	NA	yes	2016-05-29	8.478	34.55	6.11	19.85	1.37	500.2	222.7	-173.33	-40.8354	4180	2016-05-29	2016	5	29	~1,000m	5523	87104	59064	58227	57586	47209	44926	34520	46243	42731	42538	42218	40299	40212	39656	21547	29900
37514	IN2016_v03	Pelagic_Public	NA	yes	2016-06-17	2.14	34.639	118.45	35.69	2.5	2001.1	143.1	-169.999	-11.4957	5069	2016-06-17	2016	6	17	~5,000m	11713	100130	93682	93151	92629	81179	79036	65373	3816	3214	3176	3126	1866	1863	1852	21753	27814
37276	IN2016_v03	Pelagic_Public	NA	yes	2016-06-04	2.411	34.609	101.76	35.27	2.46	1901.6	151.4	-169.979	-31.4896	5554	2016-06-04	2016	6	4	~5,000m	7614	116470	108278	108038	108007	99030	98728	93866	779	665	654	641	629	629	566	22130	30134
34594	IN2016_v03	Pelagic_Public	NA	yes	2016-06-09	21.98	35.749	0.31	0.15	0.1	91.4	215.9	-169.996	-25.9841	5611	2016-06-09	2016	6	9	80_119m	8632	79730	72967	72174	71293	59669	55067	46140	72867	62914	61495	60308	57717	57384	56016	22816	48521
34601	IN2016_v03	Pelagic_Public	NA	yes	2016-06-11	24.453	35.674	0.19	-0.04	0.09	92.6	208.4	-170	-22.4992	5664	2016-06-11	2016	6	11	80_119m	9333	74857	67553	66851	66029	55485	50871	42266	88588	76822	74402	72200	68114	67600	65683	23779	47127
36978	IN2016_v03	Pelagic_Public	NA	yes	2016-05-14	2.482	34.585	73.32	33.79	2.32	1066.3	175.9	-169.999	-57.0067	5071	2016-05-14	2016	5	14	~5,000m	2119	54495	48037	47252	46209	35365	31715	26032	203852	184376	183729	155154	138858	138429	136977	23939	28474
37204	IN2016_v03	Pelagic_Public	NA	yes	2016-06-01	2.43	34.613	102.87	35.1	2.44	2001.3	152.5	-170.598	-36.8755	5301	2016-06-01	2016	6	1	~5,000m	6413	71066	66136	65516	63926	48614	43953	35686	1849	1722	1693	1700	1624	1624	1581	24079	34270
37295	IN2016_v03	Pelagic_Public	NA	yes	2016-06-05	9.128	34.615	5.43	18.4	1.28	499.2	212.9	-169.981	-29.9906	5432	2016-06-05	2016	6	5	~500m	7925	71732	62818	62688	62538	53419	52992	47659	998	877	849	770	720	719	678	24107	33734
34644	IN2016_v03	Pelagic_Public	NA	yes	2016-06-23	28.492	35.451	0.67	2.88	0.49	66.9	180	-168.75	-1.50055	5925	2016-06-23	2016	6	23	40_79m	13733	74397	67757	66972	66190	53946	49923	40176	126173	103589	102243	101259	87462	86960	84310	24692	58534
34588	IN2016_v03	Pelagic_Public	NA	yes	2016-06-05	20.019	35.744	0.49	0.03	0.1	101.3	228.3	-169.981	-29.9906	5432	2016-06-05	2016	6	5	80_119m	7932	71171	63669	62748	62015	51096	47746	40261	77296	63059	61835	61347	58991	58648	57092	24732	51687
37123	IN2016_v03	Pelagic_Public	NA	yes	2016-05-23	8.51	34.561	7.08	19.56	1.35	500.8	229.1	-174.784	-42.9322	1058	2016-05-23	2016	5	23	~1,000m	4917	67808	43809	42980	42180	34599	33124	25844	3425	2936	2867	2746	2610	2608	2528	24736	29193
37231	IN2016_v03	Pelagic_Public	NA	yes	2016-06-02	14.669	35.247	0.83	3.1	0.36	116.7	234.2	-170.002	-35.3339	4914	2016-06-02	2016	6	2	80_119m	6832	85902	80815	80489	80330	69786	68871	51903	5818	5322	5303	5236	5158	5153	5137	25516	36753
34617	IN2016_v03	Pelagic_Public	NA	yes	2016-06-15	26.992	35.918	0.53	0.1	0.27	61.2	193.2	-169.998	-14.6645	3348	2016-06-15	2016	6	15	40_79m	10934	68071	61644	60954	60236	50166	45994	37833	136304	116819	113765	111543	105718	105287	103125	25631	65152
34615	IN2016_v03	Pelagic_Public	NA	yes	2016-06-15	27.015	35.941	0.39	-0.04	0.22	68.5	200.4	-170.001	-15.4964	5096	2016-06-15	2016	6	15	40_79m	10733	64397	59054	58320	57820	49087	44920	36810	100988	84737	81665	80167	75211	74614	72406	25722	67502
34614	IN2016_v03	Pelagic_Public	NA	yes	2016-06-15	26.062	36.02	0.46	-0.03	0.22	85.9	197.8	-170.002	-16.0017	5152	2016-06-15	2016	6	15	80_119m	10633	79567	72171	71397	70873	59683	54878	44882	108508	93166	90041	88126	83455	82914	80438	25742	57452
37358	IN2016_v03	Pelagic_Public	NA	yes	2016-06-10	19.271	35.651	0.53	1.93	0.22	151.7	203.2	-170.004	-23.9956	5689	2016-06-10	2016	6	10	~250m	9031	52169	48402	48004	47478	37469	37080	27545	11886	10744	10627	10506	9532	9526	9135	26215	46760
34434	IN2016_v03	Pelagic_Public	NA	yes	2016-06-03	19.872	35.807	-0.06	0.01	0.06	2	226	-170.003	-32.9953	5604	2016-06-03	2016	6	3	Surface	7336	36137	30675	30280	29376	22882	21339	17505	104792	85832	81602	79708	74003	73469	71362	26502	65556
37372	IN2016_v03	Pelagic_Public	NA	yes	2016-06-11	1.14	34.708	119.21	31.84	2.18	5746	207.8	-170	-22.4992	5664	2016-06-11	2016	6	11	~8,000m	9301	77409	68070	67903	67741	63119	62933	61218	275	81	62	63	52	50	36	26671	35304
37067	IN2016_v03	Pelagic_Public	NA	yes	2016-05-19	2.623	34.582	76.22	33.86	2.33	2000.3	170.5	-169.989	-47.4993	5354	2016-05-19	2016	5	19	~5,000m	4013	55774	46439	45736	44827	35277	32243	26623	162776	148874	147906	146641	126762	126149	123991	26676	31810
37611	IN2016_v03	Pelagic_Public	NA	yes	2016-06-22	4.575	34.55	79.87	38.93	2.74	965.5	91.6	-168.751	-2.99973	5387	2016-06-22	2016	6	22	~1,000m	13420	61857	55947	54988	54054	43184	40710	NA	14099	12974	12925	12790	11821	11490	11432	26753	30483
34587	IN2016_v03	Pelagic_Public	NA	yes	2016-06-05	19.032	35.664	0.46	0.41	0.16	100.7	222.4	-169.994	-30.5042	5567	2016-06-05	2016	6	5	80_119m	7832	74333	67329	66395	65527	53302	49323	39830	88805	77820	76966	75037	70637	70050	68083	26831	63578
34616	IN2016_v03	Pelagic_Public	NA	yes	2016-06-15	28.008	35.028	0.63	-0.02	0.2	50.7	198.5	-170	-15.0027	4830	2016-06-15	2016	6	15	40_79m	10834	71026	64884	64062	63446	53921	49134	40942	151209	133216	129467	125601	117203	116381	113814	27418	65855
37272	IN2016_v03	Pelagic_Public	NA	yes	2016-06-04	7.931	34.469	5.46	20.47	1.37	564.3	226.4	-169.994	-32.0012	5698	2016-06-04	2016	6	4	~1,000m	7524	66949	61382	60674	59755	45302	43481	34498	88038	81704	81477	80885	78218	78113	76998	28000	39142
37385	IN2016_v03	Pelagic_Public	NA	yes	2016-06-11	2.226	34.631	114.26	35.67	2.45	2065.9	145.4	-170	-21.5007	5431	2016-06-11	2016	6	11	~5,000m	9513	68810	62363	62099	61599	53178	52026	46929	1428	1207	1169	1160	1067	1066	1017	28629	35794
37408	IN2016_v03	Pelagic_Public	NA	yes	2016-06-13	1.052	34.709	119.04	31.89	2.19	4984.6	205.9	-170.003	-19.4953	4929	2016-06-13	2016	6	13	~5,000m	9901	166101	151335	150643	150140	135073	134129	126548	623	521	504	502	461	461	NA	29043	42998
34578	IN2016_v03	Pelagic_Public	NA	yes	2016-06-02	17.435	35.399	0.15	0.18	0.15	89	240.2	-169.991	-35.0135	5264	2016-06-02	2016	6	2	80_119m	6932	62781	57481	56780	55951	46141	41865	34898	92168	78260	76051	75065	70244	69727	67876	29059	70495
34618	IN2016_v03	Pelagic_Public	NA	yes	2016-06-16	25.579	36.05	0.6	1.33	0.35	86.1	177.9	-169.996	-14.2799	3545	2016-06-16	2016	6	16	80_119m	11032	68639	61964	61088	60467	49482	46207	37946	142031	115799	112750	110367	102747	102057	99060	29137	70216
37043	IN2016_v03	Pelagic_Public	NA	yes	2016-05-18	2.295	34.685	81.15	32.26	2.24	1998.8	178.6	-170	-50.4981	5034	2016-05-18	2016	5	18	~5,000m	3413	87232	80261	79881	79507	69876	68756	58635	96980	85586	85481	85026	80283	80021	78522	29241	33192
34611	IN2016_v03	Pelagic_Public	NA	yes	2016-06-14	24.583	35.89	0.44	0.02	0.19	111.6	194.7	-170.001	-17.4987	5030	2016-06-14	2016	6	14	80_119m	10332	64593	59487	58703	58126	47808	44302	36316	115386	101066	98156	95747	89826	89082	86463	30114	77491
37537	IN2016_v03	Pelagic_Public	NA	yes	2016-06-18	1.149	34.709	118.17	31.87	2.2	5429.8	204.2	-168.999	-9.49903	5355	2016-06-18	2016	6	18	~8,000m	12101	96634	89013	88482	87987	80398	78764	70807	885	737	729	712	626	626	581	30283	39454
34637	IN2016_v03	Pelagic_Public	NA	yes	2016-06-21	29.976	35.636	1.03	0.07	0.24	101.1	188.8	-168.75	-4.99815	5583	2016-06-21	2016	6	21	80_119m	13033	63573	58148	57456	56799	47191	43132	35684	103379	88708	85993	84696	78744	78249	76045	30518	80475
34565	IN2016_v03	Pelagic_Public	NA	yes	2016-05-29	15.409	35.114	0.25	0.51	0.2	75.4	244.6	-173.33	-40.8354	4180	2016-05-29	2016	5	29	40_79m	5533	74053	67649	66883	65805	53315	48642	41611	100726	83493	82372	81502	78537	78168	76953	30973	69745
37317	IN2016_v03	Pelagic_Public	NA	yes	2016-06-07	1.042	34.701	120.51	32.04	2.18	4803.2	NA	-169.99	-27.983	5263	2016-06-07	2016	6	7	~5,000m	8302	70716	63897	63542	63111	58642	57509	54332	14044	12488	12224	12048	11222	11156	10815	31933	45344
37215	IN2016_v03	Pelagic_Public	NA	yes	2016-06-01	1.069	34.708	118.34	31.98	2.21	5154.9	207.5	-169.995	-36.0069	5081	2016-06-01	2016	6	1	~8,000m	6601	161597	148780	148497	148516	132790	132087	124419	97	67	62	60	55	55	55	32482	42888
34595	IN2016_v03	Pelagic_Public	NA	yes	2016-06-09	23.093	35.734	0.35	0.05	0.09	102.6	209.3	-170.002	-25.4917	5805	2016-06-09	2016	6	9	80_119m	8732	87135	77041	75937	74912	62409	58369	49137	78474	68487	67504	66680	64569	64173	62182	32722	57876
34584	IN2016_v03	Pelagic_Public	NA	yes	2016-06-04	18.828	35.626	0.18	0.09	0.11	91.4	233.7	-169.994	-32.0012	5698	2016-06-04	2016	6	4	80_119m	7532	75793	66575	65631	64615	53420	49890	41765	106117	91574	90517	89905	86632	86161	84131	33216	74248
34451	IN2016_v03	Pelagic_Public	NA	yes	2016-06-10	24.147	35.653	0.38	-0.03	0.08	2	210.9	-169.998	-23.5034	5675	2016-06-10	2016	6	10	Surface	9136	127212	107292	107215	107050	97522	97128	82444	4831	3774	3710	3653	3503	3479	3421	33289	42890
34610	IN2016_v03	Pelagic_Public	NA	yes	2016-06-14	23.77	35.783	0.31	0.09	0.15	134.6	202	-170	-17.9986	4928	2016-06-14	2016	6	14	~250m	10231	61999	55674	54877	54275	43286	40468	32523	91328	79719	77408	75430	71161	70803	68354	33332	77495
37441	IN2016_v03	Pelagic_Public	NA	yes	2016-06-14	1.109	34.71	118.3	31.91	2.19	5214.3	205.6	-170	-16.5027	5141	2016-06-14	2016	6	14	~8,000m	10501	201467	184677	184058	183530	167119	165965	156805	5422	5017	4983	4706	3974	3966	NA	33374	45716
34422	IN2016_v03	Pelagic_Public	NA	yes	2016-05-31	16.774	35.293	NA	NA	NA	2	235.1	-171.806	-38.6344	4930	2016-05-31	2016	5	31	Surface	6036	55395	46713	46105	45072	35417	33068	27242	91742	76953	74433	71835	65488	64971	63337	33374	76636
34652	IN2016_v03	Pelagic_Public	NA	yes	2016-05-12	2.577	34.331	51.42	33.83	2.32	465	209.5	-169.998	-58.9924	4763	2016-05-12	2016	5	12	~500m	1725	85783	75626	75181	75039	73267	58071	53310	59653	51519	50096	47729	37283	37100	36423	33520	80711
37325	IN2016_v03	Pelagic_Public	NA	yes	2016-06-08	2.283	34.625	111.73	35.7	2.48	1974.4	146.3	-169.996	-26.4815	5625	2016-06-08	2016	6	8	~5,000m	8514	136412	129367	129079	128684	116595	115897	108876	1103	947	926	917	779	779	724	33573	56803
37051	IN2016_v03	Pelagic_Public	NA	yes	2016-05-18	6.762	34.359	10.18	22.87	1.56	536.7	240.6	-169.992	-50.007	5382	2016-05-18	2016	5	18	~1,000m	3525	53926	42574	41612	40350	30335	28059	22605	43431	38820	38704	38488	36777	36721	36415	33576	45692
34445	IN2016_v03	Pelagic_Public	NA	yes	2016-06-08	21.938	35.874	0.2	0.01	0.03	2	219.2	-169.996	-26.4815	5625	2016-06-08	2016	6	8	Surface	8536	55351	47171	46598	45569	36296	33476	27709	131582	113877	110328	107935	100329	99400	96763	33580	77920
34631	IN2016_v03	Pelagic_Public	NA	yes	2016-06-19	29.68	35.422	1.16	0.72	0.3	61.5	188.8	-168.616	-8.0003	5187	2016-06-19	2016	6	19	40_79m	12434	82805	75513	74843	74068	62202	55928	46329	107378	96290	95100	94051	90307	89944	88249	33772	76669
34647	IN2016_v03	Pelagic_Public	NA	yes	2016-06-24	27.066	35.165	2.93	5.31	0.52	65.2	162.3	-168.737	0.00383	5582	2016-06-24	2016	6	24	40_79m	14033	55300	50609	49631	48893	38392	35599	28372	92731	74104	72838	71937	64859	64270	62493	34099	93549
37277	IN2016_v03	Pelagic_Public	NA	yes	2016-06-04	5.316	34.322	20.05	28.42	1.93	1000.1	210.2	-169.979	-31.4896	5554	2016-06-04	2016	6	4	~5,000m	7620	33517	30348	30316	30282	26008	25961	23571	711	479	460	427	312	310	282	34167	41796
34580	IN2016_v03	Pelagic_Public	NA	yes	2016-06-03	17.397	35.507	0.37	0.28	0.17	100.3	237.7	-169.995	-33.9845	5567	2016-06-03	2016	6	3	80_119m	7132	75261	67784	66927	66098	54557	50669	42529	135206	116543	114620	113397	107492	106948	105001	34200	79043
37185	IN2016_v03	Pelagic_Public	NA	yes	2016-05-31	1.006	34.706	NA	NA	NA	4997.4	207	-171.806	-38.6344	4930	2016-05-31	2016	5	31	~5,000m	6001	71618	55839	54993	54214	45354	44121	37285	3894	3215	3155	3013	2008	2001	1810	34492	41833
34572	IN2016_v03	Pelagic_Public	NA	yes	2016-05-31	16.655	35.202	0.32	0.32	0.18	85.1	235.5	-171.196	-37.7638	5034	2016-05-31	2016	5	31	80_119m	6233	77181	69424	68505	67462	54714	50208	42251	109341	92887	91413	90418	85995	85626	83747	34828	77456
34619	IN2016_v03	Pelagic_Public	NA	yes	2016-06-16	28.494	35.094	0.19	0.23	0.22	50.6	190.2	-169.998	-13.9691	2974	2016-06-16	2016	6	16	40_79m	11134	69719	64066	63270	62603	51628	46897	38673	85369	74353	70637	67747	61643	61291	59697	35023	84285
37161	IN2016_v03	Pelagic_Public	NA	yes	2016-05-29	0.953	34.707	121.8	32.33	2.24	4499.3	207.9	-173.022	-40.3974	4592	2016-05-29	2016	5	29	~5,000m	5602	77139	53862	53058	52320	43776	42299	35696	29095	25909	25762	25443	20050	19950	19446	35057	41073
34419	IN2016_v03	Pelagic_Public	NA	yes	2016-05-30	15.63	35.181	0.41	0.13	0.16	9.3	241.9	-172.701	-39.9695	4742	2016-05-30	2016	5	30	Surface	5736	59404	50323	49542	48330	37508	35068	29625	115089	102040	100511	97560	92305	91454	89755	35124	79056
34566	IN2016_v03	Pelagic_Public	NA	yes	2016-05-29	15.637	35.058	0.41	0.91	0.23	86.8	243.4	-173.022	-40.3974	4592	2016-05-29	2016	5	29	80_119m	5633	68073	62413	61533	60832	50178	46557	40114	163203	140260	138150	135650	129183	127747	125474	35172	78105
34583	IN2016_v03	Pelagic_Public	NA	yes	2016-06-04	19.922	35.799	0.08	0.02	0.06	91.2	223.9	-169.991	-32.4951	5553	2016-06-04	2016	6	4	80_119m	7433	71850	65643	64769	64053	53856	49104	40867	95957	81673	79886	79316	75095	74657	73045	35182	76035
34626	IN2016_v03	Pelagic_Public	NA	yes	2016-06-18	29.102	35.74	0.82	1.85	0.41	65.5	178.7	-169.999	-10.4981	4881	2016-06-18	2016	6	18	40_79m	11933	81743	74745	74050	73376	61494	53909	43787	131308	111930	109749	107848	99199	98523	96026	35220	67810
37544	IN2016_v03	Pelagic_Public	NA	yes	2016-06-19	2.301	34.632	120.33	36.05	2.56	1935.5	131.3	-168.875	-8.99877	4909	2016-06-19	2016	6	19	~5,000m	12213	198278	185392	185011	184455	154030	153390	145795	3273	2981	2943	2830	1840	1836	1787	35235	46993
37567	IN2016_v03	Pelagic_Public	NA	yes	2016-06-20	1.251	34.707	120.19	32.39	2.23	5642.9	200	-168.749	-6.50037	5551	2016-06-20	2016	6	20	~8,000m	12701	45054	41157	40405	38782	30852	27392	23831	74450	69545	69383	68865	65904	65875	65173	35299	44718
37384	IN2016_v03	Pelagic_Public	NA	yes	2016-06-11	1.112	34.709	119.12	31.81	2.16	5514.1	207.1	-170	-21.5007	5431	2016-06-11	2016	6	11	~8,000m	9501	11172	9038	9008	8990	8707	8692	8083	538	227	213	104	81	81	71	35569	71051
34424	IN2016_v03	Pelagic_Public	NA	yes	2016-05-31	16.658	35.215	0.23	0.02	0.13	2	235.9	-171.196	-37.7638	5034	2016-05-31	2016	5	31	Surface	6236	57361	47738	47134	45963	36170	34106	28794	85698	75393	74479	73023	69523	69089	67435	35632	64211
34676	IN2016_v03	Pelagic_Public	NA	yes	2016-05-19	7.7	34.432	5.91	19.41	1.34	465	251.2	-169.993	-47.9945	5308	2016-05-19	2016	5	19	~500m	3925	59663	53493	52414	50725	38568	35502	28447	109622	95735	94126	92852	87547	86961	84576	35858	71602
34600	IN2016_v03	Pelagic_Public	NA	yes	2016-06-11	24.841	35.662	0.49	-0.04	0.11	95.8	208.1	-170	-22.9951	5701	2016-06-11	2016	6	11	80_119m	9232	68911	62548	61775	61217	51603	47132	39005	110957	96131	93846	91988	87536	86876	84451	35906	78345
37039	IN2016_v03	Pelagic_Public	NA	yes	2016-05-17	6.266	34.276	8.82	22.17	1.52	464.8	264.9	-170.01	-51.0022	5246	2016-05-17	2016	5	17	~500m	3325	175371	164711	164081	163888	142513	141714	130783	7765	6499	6455	6364	6187	6054	5983	36184	43114
37135	IN2016_v03	Pelagic_Public	NA	yes	2016-05-28	8.871	34.599	6.04	18.32	1.27	486.1	227.7	-174.409	-42.3962	2663	2016-05-28	2016	5	28	~500m	5121	63886	46819	45284	44370	34173	32065	25793	373721	348961	347610	345033	325834	323713	319755	36209	45898
34633	IN2016_v03	Pelagic_Public	NA	yes	2016-06-20	29.361	35.776	1.1	0.61	0.31	75.3	183.2	-168.753	-7.00215	5681	2016-06-20	2016	6	20	40_79m	12633	65614	60852	60260	59508	50307	45440	37573	78000	63419	62177	61442	58487	57843	56367	36338	97985
37216	IN2016_v03	Pelagic_Public	NA	yes	2016-06-01	2.439	34.609	100.5	34.95	2.45	1936.9	153.5	-169.995	-36.0069	5081	2016-06-01	2016	6	1	~5,000m	6613	169760	155253	155083	154910	136481	135164	120591	251	181	170	153	143	143	139	36411	49876
34646	IN2016_v03	Pelagic_Public	NA	yes	2016-06-23	28.15	35.335	2.12	2.88	0.44	50.5	174.6	-168.744	-0.49677	5498	2016-06-23	2016	6	23	40_79m	13934	62676	57342	56593	55735	45472	41890	34314	115061	100594	97580	95477	89309	88702	86948	36491	91576
34635	IN2016_v03	Pelagic_Public	NA	yes	2016-06-20	30.455	34.897	0.6	0.02	0.14	105.5	187.3	-168.751	-5.9993	5679	2016-06-20	2016	6	20	80_119m	12836	72774	66614	65743	65034	53795	49695	41557	120511	104476	103055	101857	96255	95468	93640	36636	92262
37466	IN2016_v03	Pelagic_Public	NA	yes	2016-06-15	2.117	34.639	114.24	35.35	2.49	2065.4	149.1	-169.998	-14.6645	3348	2016-06-15	2016	6	15	~5,000m	10909	79446	68626	68192	67652	62532	59745	53042	12363	11242	11160	11062	9621	9606	NA	36723	63231
34641	IN2016_v03	Pelagic_Public	NA	yes	2016-06-22	29.641	35.574	1.37	1.55	0.43	81	177.2	-168.751	-2.99973	5387	2016-06-22	2016	6	22	80_119m	13433	82305	74090	73196	72221	59776	55804	46372	89703	77294	76161	75639	71609	71175	69497	36825	95846
37229	IN2016_v03	Pelagic_Public	NA	yes	2016-06-02	4.881	34.326	25.11	29.52	2.01	1035.8	205	-170.002	-35.3339	4914	2016-06-02	2016	6	2	~5,000m	6820	167634	157479	156996	156982	141656	138117	123769	26045	24981	24955	24814	24148	24114	24000	36898	44285
34590	IN2016_v03	Pelagic_Public	NA	yes	2016-06-06	22.338	35.851	0.26	0.01	0.03	92	214.7	-169.984	-28.9992	5603	2016-06-06	2016	6	6	80_119m	8132	86444	78374	77571	76916	66246	60801	50918	72917	61908	60237	58986	55666	55314	53365	36990	56092
37416	IN2016_v03	Pelagic_Public	NA	yes	2016-06-13	3.819	34.465	61.36	34.32	2.37	1035.6	158	-170.059	-19.0012	2916	2016-06-13	2016	6	13	~5,000m	10016	77203	30557	30422	30328	30084	30047	27281	353	187	162	145	97	94	NA	37269	48633
34589	IN2016_v03	Pelagic_Public	NA	yes	2016-06-05	17.979	35.623	0.86	2.98	0.3	115.3	207.7	-169.996	-29.499	5133	2016-06-05	2016	6	5	80_119m	8032	95463	80053	78006	76301	60200	57662	44945	65540	55428	54668	53614	50292	50059	48111	37500	53881
34467	IN2016_v03	Pelagic_Public	NA	yes	2016-06-15	27.826	35.056	0.41	-0.05	0.17	2	199.3	-170.001	-15.4964	5096	2016-06-15	2016	6	15	Surface	10736	69360	63373	62579	61635	51234	45359	37022	88035	76314	73007	71270	64353	63927	61562	37548	64502
34634	IN2016_v03	Pelagic_Public	NA	yes	2016-06-20	27.496	36.145	1.18	2.8	0.53	111.2	160.9	-168.749	-6.50037	5551	2016-06-20	2016	6	20	80_119m	12732	65628	59542	58904	58163	47427	43844	37079	85454	76537	75620	74705	71174	70868	69649	37697	92851
34632	IN2016_v03	Pelagic_Public	NA	yes	2016-06-20	29.505	35.49	1.16	1.32	0.35	61	187.1	-168.75	-7.49845	5271	2016-06-20	2016	6	20	40_79m	12533	84488	76674	76020	75264	63855	57868	48088	102430	91206	90080	89136	85796	85493	84194	37802	74974
37259	IN2016_v03	Pelagic_Public	NA	yes	2016-06-03	5.258	34.319	20.26	28.45	1.95	1002.3	210.7	-170.003	-32.9953	5604	2016-06-03	2016	6	3	~5,000m	7320	173727	162103	161827	161720	146967	144045	129013	3081	2881	2856	2827	2745	2744	2736	37847	49059
34478	IN2016_v03	Pelagic_Public	NA	yes	2016-06-18	29.766	34.554	0.31	-0.05	0.15	2	187.9	-169.999	-10.4981	4881	2016-06-18	2016	6	18	Surface	11936	68046	61456	61084	60287	52421	45927	38726	105787	96791	95901	94948	89614	89213	86825	38047	45559
34428	IN2016_v03	Pelagic_Public	NA	yes	2016-06-02	18.026	35.447	0.18	0.02	0.11	2	234.5	-170.007	-35.6807	4368	2016-06-02	2016	6	2	Surface	6736	59402	49908	49311	48151	38102	35640	29307	94190	81257	79839	78547	73285	72917	71132	38195	75930
34620	IN2016_v03	Pelagic_Public	NA	yes	2016-06-16	27.321	35.947	0.68	2.2	0.44	65.8	165.5	-170.003	-13.5034	4890	2016-06-16	2016	6	16	40_79m	11333	64500	58845	58158	57389	47309	43479	36069	119262	103568	100074	97917	91490	91007	88844	38313	91868
34607	IN2016_v03	Pelagic_Public	NA	yes	2016-06-13	23.739	35.736	0.26	-0.03	0.13	106.4	201.3	-170.003	-19.4953	4929	2016-06-13	2016	6	13	80_119m	9932	82737	72092	71036	70340	57427	53643	43771	81717	69784	68358	67196	63982	63498	61633	38753	75737
37409	IN2016_v03	Pelagic_Public	NA	yes	2016-06-13	2.19	34.634	115.01	35.74	2.48	2000.3	146	-170.003	-19.4953	4929	2016-06-13	2016	6	13	~5,000m	9913	174889	161340	160839	160154	132590	130704	121355	438	231	200	156	126	121	NA	38802	52950
37516	IN2016_v03	Pelagic_Public	NA	yes	2016-06-17	7.533	34.553	28.42	30.02	2.11	501.6	130.3	-169.999	-11.4957	5069	2016-06-17	2016	6	17	~1,000m	11725	109376	103037	102433	102129	88558	87704	69920	8154	7173	7145	7071	6731	6713	6650	38931	49586
34441	IN2016_v03	Pelagic_Public	NA	yes	2016-06-05	21.374	35.875	0.31	0.01	0.04	2	219.7	-169.996	-29.499	5133	2016-06-05	2016	6	5	Surface	8036	53105	44843	44313	43135	33913	31404	26042	81675	70436	69347	68575	64962	64579	63243	39030	87483
34628	IN2016_v03	Pelagic_Public	NA	yes	2016-06-18	29.964	35.21	0.51	0.59	0.29	62.1	190.9	-168.999	-9.49903	5355	2016-06-18	2016	6	18	40_79m	12134	73888	67364	66748	66069	55038	49577	40569	151065	131381	129387	127291	120665	119842	117873	39268	89768
34497	IN2016_v03	Pelagic_Public	NA	yes	2016-06-23	28.966	35.287	0.36	1.15	0.32	2	184.5	-168.749	-0.99917	5802	2016-06-23	2016	6	23	Surface	13836	73326	67681	66830	65674	54040	46840	37787	77248	68606	67145	65444	58993	58574	56970	39308	87292
34650	IN2016_v03	Pelagic_Public	NA	yes	2016-05-12	1.612	34.737	97.07	31.15	2.14	2100	197.4	-169.998	-58.9924	4763	2016-05-12	2016	5	12	~5,000m	1711	77169	65502	64566	63537	53579	44479	38356	94763	83495	83026	82364	67996	67647	66805	39328	53149
34469	IN2016_v03	Pelagic_Public	NA	yes	2016-06-15	28.405	34.979	0.41	-0.03	0.18	2	197	-169.998	-14.6645	3348	2016-06-15	2016	6	15	Surface	10936	59935	54533	53813	53309	43896	38836	32059	120759	105926	102594	100432	94692	94162	91501	39528	59649
34574	IN2016_v03	Pelagic_Public	NA	yes	2016-06-01	17.805	35.401	-0.04	0.01	0.12	116	235.5	-170.293	-36.4508	5088	2016-06-01	2016	6	1	80_119m	6536	56688	51258	50586	49917	40897	37759	31549	151850	129787	127689	126034	118478	117801	115302	39639	88051
37348	IN2016_v03	Pelagic_Public	NA	yes	2016-06-10	1.144	34.709	119.45	31.99	2.2	5753.1	208.4	-170.002	-24.4992	5686	2016-06-10	2016	6	10	~8,000m	8901	113841	102559	102180	101771	92035	90843	86250	989	497	484	456	372	371	327	39821	52813
34559	IN2016_v03	Pelagic_Public	NA	yes	2016-05-11	2.467	34.396	58.63	34.43	2.37	535	200.5	-170	-59.9999	3895	2016-05-11	2016	5	11	~1,000m	1523	84866	75196	74444	72785	55816	51246	43531	77496	66368	64939	63924	43820	43600	42684	39873	69208
34523	IN2016_v03	Pelagic_Public	NA	yes	2016-05-17	7.024	34.342	6.17	19.81	1.37	184.6	271.8	-169.997	-52.5039	5131	2016-05-17	2016	5	17	~250m	3030	85519	73898	72979	70957	55292	50741	41540	110502	98662	97709	96522	91527	91058	88968	40273	64672
34423	IN2016_v03	Pelagic_Public	NA	yes	2016-05-31	17.045	35.321	0.4	0.02	0.11	2	234.1	-171.5	-38.1902	4948	2016-05-31	2016	5	31	Surface	6136	56971	47230	46513	45302	35514	33341	28169	109139	92035	90539	88839	83736	83247	81451	40296	86439
34433	IN2016_v03	Pelagic_Public	NA	yes	2016-06-03	19.252	35.731	0.07	0.02	0.08	2	228.2	-170.002	-33.5016	5445	2016-06-03	2016	6	3	Surface	7236	48613	41315	40759	39758	31364	29554	24667	137622	117027	113725	111802	104805	104170	101598	40335	73893
34598	IN2016_v03	Pelagic_Public	NA	yes	2016-06-10	21.954	35.752	0.36	0.1	0.09	100.5	223	-170.004	-23.9956	5689	2016-06-10	2016	6	10	80_119m	9032	64788	57965	57269	56425	46630	43293	36011	75420	65404	63371	61494	58551	58114	56175	40496	87715
37179	IN2016_v03	Pelagic_Public	NA	yes	2016-05-30	1.002	34.706	119.64	32.2	2.21	4931.2	207	-172.115	-39.0728	4865	2016-05-30	2016	5	30	~5,000m	5901	150924	105794	105100	104121	83844	82365	74905	5156	4190	4111	3987	2792	2781	2536	40647	49639
34612	IN2016_v03	Pelagic_Public	NA	yes	2016-06-14	26.378	35.839	0.47	-0.05	0.18	90.6	203.4	-170.001	-17.0014	5012	2016-06-14	2016	6	14	80_119m	10432	70743	64400	63584	63010	53325	48787	39893	129388	113047	111404	110263	105349	104775	102144	40709	88562
34397	IN2016_v03	Pelagic_Public	NA	yes	2016-05-18	10.398	34.456	1.39	9.54	0.78	12.1	269.4	-169.99	-50.0099	5382	2016-05-18	2016	5	18	Surface	3536	52081	44758	44294	42992	34326	32494	27711	177739	143593	141034	137809	131212	130062	128226	40760	62628
34640	IN2016_v03	Pelagic_Public	NA	yes	2016-06-22	29.29	35.683	1.24	1.43	0.39	90.6	173.1	-168.751	-3.50138	5025	2016-06-22	2016	6	22	80_119m	13333	76675	69136	68295	67079	54110	50460	41582	73694	63492	62308	61233	56126	55810	53755	40831	94998
34670	IN2016_v03	Pelagic_Public	NA	yes	2016-05-19	7.418	34.408	6.46	19.8	1.38	535	255.3	-170	-48.5025	5306	2016-05-19	2016	5	19	~1,000m	3825	59723	54089	53183	51987	40495	37583	29931	130465	112459	110965	109246	102230	101639	98136	40883	81998
34573	IN2016_v03	Pelagic_Public	NA	yes	2016-06-01	15.633	35.194	0.35	0.81	0.23	73.9	244.8	-170.598	-36.8755	5301	2016-06-01	2016	6	1	40_79m	6433	48562	44733	44143	43423	35211	32653	27094	99605	83790	82481	81827	78334	77916	76243	41025	96771
34627	IN2016_v03	Pelagic_Public	NA	yes	2016-06-18	28.985	35.69	0.73	1.99	0.42	75.2	176.2	-169.63	-9.92345	5215	2016-06-18	2016	6	18	40_79m	12033	68833	63232	62552	61748	51273	46853	39566	109384	91943	89111	87499	81284	80691	78429	41211	100785
34432	IN2016_v03	Pelagic_Public	NA	yes	2016-06-03	19.156	35.708	0.14	0.02	0.08	2	229	-169.995	-33.9845	5567	2016-06-03	2016	6	3	Surface	7136	54440	46417	45773	44759	35443	33329	27759	144827	120074	117572	116187	109678	109046	107012	41323	85724
34625	IN2016_v03	Pelagic_Public	NA	yes	2016-06-18	29.657	34.695	0.4	-0.05	0.16	85.8	188.3	-169.999	-10.9976	5133	2016-06-18	2016	6	18	80_119m	11836	71260	65317	64566	63947	53191	48534	40176	115674	100384	97683	95861	87373	86635	83711	41404	91259
34602	IN2016_v03	Pelagic_Public	NA	yes	2016-06-11	22.546	35.77	0.21	0.02	0.08	113.5	212.1	-170	-22.0018	5638	2016-06-11	2016	6	11	80_119m	9432	95497	80548	79266	77926	64468	60708	50436	51759	44908	44027	43195	40587	40344	38891	41641	60277
34622	IN2016_v03	Pelagic_Public	NA	yes	2016-06-17	27.433	36.066	0.88	2.55	0.48	86.2	166	-169.999	-12.498	5012	2016-06-17	2016	6	17	80_119m	11533	61341	55992	55558	54964	46764	42224	34685	108317	95507	93689	91584	84330	83973	82078	41647	92375
34470	IN2016_v03	Pelagic_Public	NA	yes	2016-06-16	28.664	34.977	0.42	-0.04	0.18	2	197.2	-169.996	-14.2799	3545	2016-06-16	2016	6	16	Surface	11036	55737	50702	50162	49558	41028	35698	28972	128915	112767	108530	105942	98194	97332	93582	41859	69339
34624	IN2016_v03	Pelagic_Public	NA	yes	2016-06-17	28.104	35.836	0.81	2.86	0.48	75.8	175.8	-169.999	-11.4957	5069	2016-06-17	2016	6	17	40_79m	11733	72870	67026	66401	65685	54594	49235	40786	176836	154921	153004	151441	144310	143226	139927	42121	90758
34515	IN2016_v03	Pelagic_Public	NA	yes	2016-05-14	3.605	34.033	13.84	26.42	1.81	199.8	292.7	-170.008	-56.4935	5074	2016-05-14	2016	5	14	~250m	2230	69940	60963	60301	58731	46122	42425	35699	101525	91135	90392	89265	85010	84457	83422	42418	63006
34645	IN2016_v03	Pelagic_Public	NA	yes	2016-06-23	28.825	35.407	0.52	2.21	0.41	51.4	179.5	-168.749	-0.99917	5802	2016-06-23	2016	6	23	40_79m	13834	54084	50069	49456	48665	40298	36793	31145	183903	159551	157902	156521	151978	149509	147714	42501	106836
34488	IN2016_v03	Pelagic_Public	NA	yes	2016-06-21	30.419	34.942	0.63	0	0.14	2	185.4	-168.75	-5.50222	5476	2016-06-21	2016	6	21	Surface	12936	83757	75688	75078	73966	62979	54686	45965	70109	62160	61059	59930	56601	56384	54895	42663	68947
37374	IN2016_v03	Pelagic_Public	NA	yes	2016-06-11	2.349	34.619	109.45	35.59	2.47	1901.4	145.4	-170	-22.4992	5664	2016-06-11	2016	6	11	~5,000m	9314	45869	37492	36828	35837	29429	27225	22578	77355	73280	72708	72228	66080	65132	64032	42990	69284
34568	IN2016_v03	Pelagic_Public	NA	yes	2016-05-30	15.289	35.218	0.74	2.76	0.34	101.6	226.8	-172.414	-39.5151	4770	2016-05-30	2016	5	30	80_119m	5832	78808	71503	70587	69543	56097	52095	43676	139617	120232	118470	117034	111887	111259	109610	43066	95637
34446	IN2016_v03	Pelagic_Public	NA	yes	2016-06-09	23.41	35.693	0.25	-0.03	0.05	2	213.4	-169.996	-25.9841	5611	2016-06-09	2016	6	9	Surface	8636	62306	52773	52056	51017	41669	38751	32517	157821	138699	136532	134675	127974	126898	123622	43084	87944
34606	IN2016_v03	Pelagic_Public	NA	yes	2016-06-12	25.207	35.644	0.14	-0.04	0.09	90.4	206.6	-170.002	-19.9982	5330	2016-06-12	2016	6	12	80_119m	9832	77416	69685	68818	68101	57520	53117	44206	75008	64438	62683	60918	57793	57309	55550	43096	88871
37205	IN2016_v03	Pelagic_Public	NA	yes	2016-06-01	5.233	34.33	22.58	28.77	1.95	1001.6	208.9	-170.598	-36.8755	5301	2016-06-01	2016	6	1	~5,000m	6420	71658	66935	66290	64674	49516	45657	36433	3511	3076	3059	3033	2921	2916	2785	43099	65882
34439	IN2016_v03	Pelagic_Public	NA	yes	2016-06-05	21.414	35.875	0.14	0.02	0.04	2	219.3	-169.994	-30.5042	5567	2016-06-05	2016	6	5	Surface	7836	58012	49357	48712	47437	37165	34321	28623	155872	132539	128689	126492	119584	118785	116145	43225	100987
34649	IN2016_v03	Pelagic_Public	NA	yes	2016-05-12	0.946	34.704	124.96	32.2	2.23	4730	211.3	-169.998	-58.9924	4763	2016-05-12	2016	5	12	~5,000m	1701	91157	75952	74913	73664	66152	51580	46804	65823	57260	56538	55119	30363	30261	29913	43230	61352
34543	IN2016_v03	Pelagic_Public	NA	yes	2016-05-23	13.661	35.015	1.53	6.21	0.54	101.4	239.9	-174.647	-42.7513	1591	2016-05-23	2016	5	23	80_119m	5031	71140	64549	63362	61341	45686	42162	34491	153373	137967	135654	133321	126622	125654	123522	43334	80309
34585	IN2016_v03	Pelagic_Public	NA	yes	2016-06-04	21.289	35.855	0.02	0.02	0.02	51.2	219.9	-169.979	-31.4896	5554	2016-06-04	2016	6	4	40_79m	7634	53324	49133	48492	48118	41343	38345	32575	70612	59792	58370	57702	54962	54611	53143	43596	74060
34591	IN2016_v03	Pelagic_Public	NA	yes	2016-06-06	22.073	35.86	0.11	0.02	0.02	91.2	216.3	-169.997	-28.5013	5455	2016-06-06	2016	6	6	80_119m	8232	78275	70094	69113	68250	57381	53025	44973	110105	92579	90800	89587	85543	85047	83081	43644	70691
34609	IN2016_v03	Pelagic_Public	NA	yes	2016-06-13	22.94	35.769	0.21	0.39	0.16	133.7	201.6	-170.002	-18.5012	5273	2016-06-13	2016	6	13	~250m	10131	39513	35506	34915	34350	26967	25478	20233	74938	63191	61277	60049	56849	56441	54366	43743	98532
34541	IN2016_v03	Pelagic_Public	NA	yes	2016-05-23	12.563	34.9	1.41	6.78	0.58	115.4	246	-173.938	-44.1559	1897	2016-05-23	2016	5	23	80_119m	4824	66012	60297	59359	57576	44632	41105	32615	136444	121637	119800	118305	112516	111941	110043	43768	73769
34579	IN2016_v03	Pelagic_Public	NA	yes	2016-06-02	18.433	35.512	0.1	0.03	0.09	75.2	232	-170.002	-34.5018	5501	2016-06-02	2016	6	2	40_79m	7033	53624	48769	48114	47559	39993	36679	31188	125138	105263	103213	102268	95835	95247	93190	43777	79401
34608	IN2016_v03	Pelagic_Public	NA	yes	2016-06-13	23.603	35.742	0.32	0.59	0.2	91.9	205.1	-170.059	-19.0012	2916	2016-06-13	2016	6	13	80_119m	10033	81767	73916	72975	72003	58799	54589	44083	136774	117242	113795	110857	103953	103257	99573	43931	107684
37453	IN2016_v03	Pelagic_Public	NA	yes	2016-06-15	1.104	34.71	117.47	31.63	2.18	5166.3	205.6	-170.001	-15.4964	5096	2016-06-15	2016	6	15	~8,000m	10701	64753	55181	54513	53588	47811	44450	40406	6174	5216	5113	5015	4464	4462	NA	43962	57392
37050	IN2016_v03	Pelagic_Public	NA	yes	2016-05-18	4.029	34.327	37.03	31.59	2.15	1036.1	203.5	-169.992	-50.007	5382	2016-05-18	2016	5	18	~5,000m	3520	59663	50116	49437	48336	37799	34886	28404	92662	83703	83581	82888	79769	79592	78991	44024	55513
34536	IN2016_v03	Pelagic_Public	NA	yes	2016-05-21	10.958	34.824	2.35	10.81	0.81	149.9	239.4	-171.375	-46.3297	5098	2016-05-21	2016	5	21	~250m	4331	70231	63082	62236	60771	48257	44081	35976	96784	84369	82624	81492	78139	77779	76216	44128	74455
34581	IN2016_v03	Pelagic_Public	NA	yes	2016-06-03	17.009	35.499	0.46	1.16	0.23	91.7	233.3	-170.002	-33.5016	5445	2016-06-03	2016	6	3	80_119m	7232	81613	70556	69495	68551	56391	53031	43408	68722	59366	58729	58406	56203	55956	54511	44182	68198
34548	IN2016_v03	Pelagic_Public	NA	yes	2016-05-04	-1.491	34.07	63.75	28.37	1.98	40	355.2	-170.01	-66.3317	3308	2016-05-04	2016	5	4	15_39m	234	90564	81951	81443	80137	70301	61680	54830	171565	150437	149508	148374	144537	143129	140336	44487	51477
37233	IN2016_v03	Pelagic_Public	NA	yes	2016-06-02	1.09	34.708	118.71	31.99	2.19	5345.7	207.9	-169.991	-35.0135	5264	2016-06-02	2016	6	2	~8,000m	6901	174585	162325	161870	161934	150358	147970	141271	4175	3809	3765	3698	2964	2963	2940	44556	53986
34599	IN2016_v03	Pelagic_Public	NA	yes	2016-06-10	23.977	35.681	0.29	-0.03	0.06	59.5	211.8	-169.998	-23.5034	5675	2016-06-10	2016	6	10	40_79m	9134	72385	66099	65329	64789	55045	50109	41470	128760	114998	113079	110409	105341	104309	101836	44760	85012
34417	IN2016_v03	Pelagic_Public	NA	yes	2016-05-29	15.372	35.082	0.2	0.16	0.17	2	243.8	-173.33	-40.8354	4180	2016-05-29	2016	5	29	Surface	5536	50646	42559	42017	40534	30639	28886	24498	90845	78378	76317	73869	68594	68107	66054	45148	104024
37183	IN2016_v03	Pelagic_Public	NA	yes	2016-05-30	16.587	35.275	0.22	0.03	0.12	59.5	236.2	-172.115	-39.0728	4865	2016-05-30	2016	5	30	40_79m	5934	39794	37769	37109	36484	29700	27111	22691	244943	199571	189286	183615	159357	157404	146968	45168	99003
34593	IN2016_v03	Pelagic_Public	NA	yes	2016-06-08	21.929	35.873	0.09	0.01	0.04	85.9	218.6	-169.996	-26.4815	5625	2016-06-08	2016	6	8	80_119m	8533	91588	82924	82027	81064	69237	63719	53651	87920	76923	75819	75020	71108	70674	68692	45331	71202
34498	IN2016_v03	Pelagic_Public	NA	yes	2016-06-23	28.57	35.305	1.89	1.84	0.35	2	183.8	-168.744	-0.49677	5498	2016-06-23	2016	6	23	Surface	13936	69721	64922	63930	62922	50691	43625	34462	114867	102744	100185	98077	91856	90645	88304	45495	102895
34558	IN2016_v03	Pelagic_Public	NA	yes	2016-05-11	2.332	34.652	77.41	32.92	2.27	1035	181.4	-170	-59.9999	3895	2016-05-11	2016	5	11	~5,000m	1518	79358	69465	68847	67461	50116	46740	39019	54232	48573	47522	46628	39827	39638	38250	45692	67201
34530	IN2016_v03	Pelagic_Public	NA	yes	2016-05-19	9.536	34.662	3.51	14.55	1.06	150.1	245.3	-170.005	-48.9986	5267	2016-05-19	2016	5	19	~250m	3731	57242	50731	49798	48359	37249	34474	27520	94086	82648	81560	80662	77061	76757	75377	45831	84572
34643	IN2016_v03	Pelagic_Public	NA	yes	2016-06-23	28.493	35.373	1.75	2.65	0.47	87.1	189.2	-168.75	-2.00113	3382	2016-06-23	2016	6	23	80_119m	13633	76926	69013	68006	67124	54971	51000	41626	70562	57298	56370	55913	52896	52633	51396	45969	92842
34426	IN2016_v03	Pelagic_Public	NA	yes	2016-06-01	17.805	35.401	-0.04	0.01	0.12	2	235.5	-170.293	-36.4508	5088	2016-06-01	2016	6	1	Surface	6536	56668	48286	47433	46250	36130	33625	27391	115272	100418	98552	96241	89480	88911	86924	46073	94876
37257	IN2016_v03	Pelagic_Public	NA	yes	2016-06-03	1.131	34.708	118.77	32.1	2.21	5685.3	207.2	-170.003	-32.9953	5604	2016-06-03	2016	6	3	~8,000m	7301	94748	87212	86927	86453	73427	72581	64438	1359	1108	1064	1018	677	672	668	46139	56491
34586	IN2016_v03	Pelagic_Public	NA	yes	2016-06-05	17.757	35.561	0.27	0.83	0.19	116.5	222.1	-169.996	-31.0006	5608	2016-06-05	2016	6	5	80_119m	7732	74257	65565	64461	63655	52012	49207	38906	76929	65865	64617	63707	60076	59721	57133	46199	74672
34458	IN2016_v03	Pelagic_Public	NA	yes	2016-06-12	25.394	35.638	0.22	-0.04	0.11	2	206.9	-170.002	-19.9982	5330	2016-06-12	2016	6	12	Surface	9836	54301	45780	45191	44155	34794	32078	26254	100969	87047	85498	84258	79811	79231	76859	46276	101228
34597	IN2016_v03	Pelagic_Public	NA	yes	2016-06-10	23.22	35.754	0.49	-0.02	0.03	66	214.4	-170.002	-24.4992	5686	2016-06-10	2016	6	10	40_79m	8933	50413	45925	45493	45092	39097	35969	30035	140530	120082	117694	115119	110307	109559	107433	46284	93556
37350	IN2016_v03	Pelagic_Public	NA	yes	2016-06-10	4.218	34.368	39.82	32.09	2.2	1066.6	183.8	-170.002	-24.4992	5686	2016-06-10	2016	6	10	~5,000m	8919	117190	103105	102852	102422	89115	88342	81669	2229	1896	1867	1806	1422	1420	1336	46307	67178
34520	IN2016_v03	Pelagic_Public	NA	yes	2016-05-16	5.619	34.192	8.78	22.59	1.55	234.9	280.1	-169.949	-53.991	5048	2016-05-16	2016	5	16	~250m	2729	73989	60028	59611	58280	48076	46177	38358	139250	126919	126661	125411	115329	114959	113492	46330	53997
37114	IN2016_v03	Pelagic_Public	NA	yes	2016-05-22	2.316	34.655	91.21	33.61	2.31	1904.5	172.8	-173.938	-44.1559	1897	2016-05-22	2016	5	22	~5,000m	4801	61572	45612	45040	44536	39244	37042	32355	52510	47243	46912	46322	39664	39435	38194	46370	53247
34471	IN2016_v03	Pelagic_Public	NA	yes	2016-06-16	28.728	34.94	0.32	-0.02	0.17	2	190.4	-169.998	-13.9691	2974	2016-06-16	2016	6	16	Surface	11136	75056	68250	67652	66836	55922	47942	39206	86037	73614	71133	69692	58466	58112	56263	46587	68756
37230	IN2016_v03	Pelagic_Public	NA	yes	2016-06-02	7.46	34.426	5.98	21.16	1.44	536.1	235.1	-170.002	-35.3339	4914	2016-06-02	2016	6	2	~1,000m	6825	162440	150313	149889	149815	126903	125459	115890	13581	12074	12048	11860	11257	11248	11125	46588	63151
37288	IN2016_v03	Pelagic_Public	NA	yes	2016-06-05	2.255	34.628	110.39	35.53	2.48	2065.7	148.3	-169.994	-30.5042	5567	2016-06-05	2016	6	5	~5,000m	7813	63820	56706	56640	56543	50030	49777	47586	307	266	262	262	221	221	218	46628	63917
36980	IN2016_v03	Pelagic_Public	NA	yes	2016-05-14	3.783	33.913	7.47	24.17	1.68	90.4	314.3	-169.999	-57.0067	5071	2016-05-14	2016	5	14	80_119m	2132	52125	49767	49127	48358	39779	34659	29577	115143	101368	100634	100006	94281	93693	92320	46860	64378
37610	IN2016_v03	Pelagic_Public	NA	yes	2016-06-22	2.224	34.642	132.95	37.82	2.65	2065.7	118.9	-168.751	-2.99973	5387	2016-06-22	2016	6	22	~5,000m	13413	66093	59839	59299	58711	49581	48165	NA	938	708	672	625	579	577	553	46908	57620
37547	IN2016_v03	Pelagic_Public	NA	yes	2016-06-19	27.623	35.917	1.1	3.62	0.58	96.4	153.1	-168.875	-8.99877	4909	2016-06-19	2016	6	19	80_119m	12232	44230	41898	41115	40420	32177	29269	23251	196062	161593	158912	158034	151781	150639	146080	46918	102159
34605	IN2016_v03	Pelagic_Public	NA	yes	2016-06-12	22.253	35.742	0.35	1.11	0.19	135	196.7	-169.999	-20.5032	5679	2016-06-12	2016	6	12	~250m	9732	80952	69110	67682	66288	52393	50056	39082	87663	76529	75302	74191	69528	69055	67014	47157	85063
36983	IN2016_v03	Pelagic_Public	NA	yes	2016-05-13	1.858	34.737	89.98	31.08	2.14	1999.7	191.7	-170.013	-56.4952	5074	2016-05-13	2016	5	13	~5,000m	2213	50239	45156	44367	43476	32569	28926	23751	186189	168638	168312	164649	155225	154960	154044	47220	55788
34538	IN2016_v03	Pelagic_Public	NA	yes	2016-05-22	11.578	34.77	1.59	8.37	0.68	111.9	244.5	-173.142	-44.8346	3830	2016-05-22	2016	5	22	80_119m	4531	60541	55132	54323	52782	39558	36061	28912	106262	95073	93414	92046	87865	87187	85777	47300	80862
37551	IN2016_v03	Pelagic_Public	NA	yes	2016-06-19	4.515	34.533	70.91	37.47	2.64	999.6	109.1	-168.751	-8.4942	5179	2016-06-19	2016	6	19	~1,000m	12320	56314	51769	50925	49526	37321	33425	26235	706	470	422	363	292	287	276	47529	55364
34393	IN2016_v03	Pelagic_Public	NA	yes	2016-05-17	8.046	34.274	2.77	15.12	1.13	2	283.8	-170.069	-52.0028	4867	2016-05-17	2016	5	17	Surface	3136	58675	49400	48236	46242	34680	32429	27089	85045	74420	72608	71480	66193	65752	63778	47655	104713
34630	IN2016_v03	Pelagic_Public	NA	yes	2016-06-19	28.693	35.767	0.91	2.48	0.47	75.9	168	-168.751	-8.4942	5179	2016-06-19	2016	6	19	40_79m	12333	66816	60660	60079	59350	48894	44827	37893	101915	88955	87365	85890	80848	80419	78548	47734	108912
34550	IN2016_v03	Pelagic_Public	NA	yes	2016-05-05	0.368	34.693	126.99	32.55	2.3	3200	213.9	-170.033	-65.6622	3317	2016-05-05	2016	5	5	~5,000m	301	90384	79614	79295	78950	61716	61209	52268	7480	6078	6004	5823	5417	5412	5392	47759	54644
37615	IN2016_v03	Pelagic_Public	NA	yes	2016-06-22	1.243	34.706	121.03	32.4	2.2	5411.1	197.6	-168.751	-2.50042	5334	2016-06-22	2016	6	22	~8,000m	13501	45214	40169	39546	38512	33301	31958	NA	4553	3895	3859	3801	2648	2523	2511	47898	56750
34570	IN2016_v03	Pelagic_Public	NA	yes	2016-05-31	16.75	35.287	NA	NA	NA	91.6	234.8	-171.806	-38.6344	4930	2016-05-31	2016	5	31	80_119m	6032	67653	61746	61129	60255	49739	45384	38414	128380	108358	105726	103699	96549	95872	93424	47941	108559
34398	IN2016_v03	Pelagic_Public	NA	yes	2016-05-18	9.087	34.292	2.1	14.11	1.06	14.5	278.1	-170.016	-49.4931	5214	2016-05-18	2016	5	18	15_39m	3636	50683	43243	42760	41377	33196	31346	26617	134757	113474	111707	109828	104667	103985	101999	48157	72141
34592	IN2016_v03	Pelagic_Public	NA	yes	2016-06-08	22.327	35.872	NA	NA	NA	76.6	218.4	-169.997	-27.2661	5482	2016-06-08	2016	6	8	40_79m	8434	99946	88485	87376	86472	74156	69210	58797	82434	71283	70375	69597	66650	66236	64621	48178	70698
34435	IN2016_v03	Pelagic_Public	NA	yes	2016-06-04	20.016	35.813	0.09	0.01	0.05	2	225.1	-169.991	-32.4951	5553	2016-06-04	2016	6	4	Surface	7436	43607	36890	36389	35506	27608	25784	21523	91345	75488	72342	70990	66342	65966	64153	48278	102547
34539	IN2016_v03	Pelagic_Public	NA	yes	2016-05-22	12.551	34.726	0.45	3.93	0.44	101.1	257.3	-173.502	-44.5186	3411	2016-05-22	2016	5	22	80_119m	4631	68232	62368	61474	60380	47569	42622	35917	111426	96942	94207	92083	87233	86388	84621	48377	76465
37337	IN2016_v03	Pelagic_Public	NA	yes	2016-06-09	2.349	34.617	107.94	35.3	2.48	1900.8	147.3	-170.002	-25.4917	5805	2016-06-09	2016	6	9	~5,000m	8714	160581	149554	148958	148423	121827	120644	113866	1739	1339	1326	1114	930	928	907	48513	61549
37217	IN2016_v03	Pelagic_Public	NA	yes	2016-06-01	5.448	34.338	20.97	28.18	1.92	966.2	210.1	-169.995	-36.0069	5081	2016-06-01	2016	6	1	~1,000m	6620	132064	122446	122224	121922	104426	102973	83890	3433	3064	3022	2980	2859	2855	2819	48752	61873
34492	IN2016_v03	Pelagic_Public	NA	yes	2016-06-22	29.962	34.821	0.91	0.03	0.18	2	187.6	-168.751	-3.50138	5025	2016-06-22	2016	6	22	Surface	13336	66956	61846	61345	60477	50954	43706	34000	123514	110966	108607	106641	97993	97186	93234	48833	78944
34418	IN2016_v03	Pelagic_Public	NA	yes	2016-05-29	15.456	35.116	0.25	0.15	0.18	2	243.4	-173.022	-40.3974	4592	2016-05-29	2016	5	29	Surface	5636	49293	41595	40923	39875	30769	28801	24020	117202	102918	100509	97228	90504	89582	87272	48871	104394
34453	IN2016_v03	Pelagic_Public	NA	yes	2016-06-11	24.675	35.679	0.22	-0.04	0.11	2	208.4	-170	-22.4992	5664	2016-06-11	2016	6	11	Surface	9336	44151	36991	36436	35325	27660	25986	21693	88778	76760	75774	75030	71836	71299	69367	48989	109700
36961	IN2016_v03	Pelagic_Public	NA	yes	2016-05-09	2.296	34.508	69.32	34.86	2.41	485.8	184.5	-170.012	-61.001	4311	2016-05-09	2016	5	9	~500m	1324	53643	45595	45062	44549	34920	32545	27930	41127	37696	37652	37404	35923	35868	34946	49073	55484
34675	IN2016_v03	Pelagic_Public	NA	yes	2016-05-19	6.001	34.371	18.91	26.95	1.82	965	210.8	-169.993	-47.9945	5308	2016-05-19	2016	5	19	~1,000m	3920	79304	70509	69615	67434	49338	45843	36078	57038	49283	48463	47691	43902	43690	42737	49310	79085
34642	IN2016_v03	Pelagic_Public	NA	yes	2016-06-22	19.895	35.59	6.55	14.27	1.18	121.9	118.5	-168.751	-2.50042	5334	2016-06-22	2016	6	22	~250m	13532	81771	69850	68032	67091	51669	48913	34403	82341	68657	67879	67311	54364	53793	50627	49393	93407
34499	IN2016_v03	Pelagic_Public	NA	yes	2016-06-24	28.1	35.241	1.93	2.35	0.36	2	180.1	-168.737	0.00383	5582	2016-06-24	2016	6	24	Surface	14036	74691	68749	67700	66449	53898	46850	37223	136322	121021	118645	117008	111338	109198	106740	49456	124631
37028	IN2016_v03	Pelagic_Public	NA	yes	2016-05-17	7.993	34.278	2.85	15.39	1.14	99.7	283.7	-170.076	-52.0024	4867	2016-05-17	2016	5	17	80_119m	3132	49081	44446	43898	42547	33020	30633	26493	159592	143703	142602	141911	136073	135691	134157	49530	75564
34440	IN2016_v03	Pelagic_Public	NA	yes	2016-06-05	21.004	35.878	0.32	0.01	0.05	2	220.5	-169.981	-29.9906	5432	2016-06-05	2016	6	5	Surface	7936	75678	62972	62183	60712	47669	45042	38520	100142	84042	82997	81481	76675	76405	75040	49827	75280
34535	IN2016_v03	Pelagic_Public	NA	yes	2016-05-20	10.908	34.71	1.7	9.05	0.73	132.8	249.8	-170.912	-46.7124	5298	2016-05-20	2016	5	20	~250m	4231	70898	64501	63709	62058	48010	43732	35332	187653	164543	161578	159704	154075	152699	150539	50035	89762
34603	IN2016_v03	Pelagic_Public	NA	yes	2016-06-11	21.448	35.751	0.27	0.99	0.16	115.6	199	-170	-21.5007	5431	2016-06-11	2016	6	11	80_119m	9531	98977	84025	82631	81100	64686	61510	48377	72470	61987	60972	58828	54477	54223	53387	50259	72447
34490	IN2016_v03	Pelagic_Public	NA	yes	2016-06-21	30.258	34.861	0.7	-0.02	0.18	2	185.4	-168.75	-4.50045	5638	2016-06-21	2016	6	21	Surface	13136	56492	51847	51293	50458	41639	35825	28278	88364	78539	76917	75691	66346	65841	63422	50678	83955
34540	IN2016_v03	Pelagic_Public	NA	yes	2016-05-23	12.496	34.693	0.58	4.23	0.46	110.1	258.1	-173.748	-44.327	3103	2016-05-23	2016	5	23	80_119m	4732	69100	63183	62218	61074	48256	43022	36035	142729	124216	121100	118789	111107	109673	106697	50853	74359
34629	IN2016_v03	Pelagic_Public	NA	yes	2016-06-19	29.669	35.366	0.78	1.24	0.35	60.8	188.9	-168.875	-8.99877	4909	2016-06-19	2016	6	19	40_79m	12233	79684	72254	71636	70799	59365	53871	44704	95754	81747	80624	79899	76680	76211	74509	50884	108669
34576	IN2016_v03	Pelagic_Public	NA	yes	2016-06-02	14.52	35.237	0.78	3.28	0.36	100.7	230.4	-170.007	-35.6807	4368	2016-06-02	2016	6	2	80_119m	6732	78861	67443	65957	64948	52835	49879	40742	66437	56640	56049	55686	52480	52248	50507	50909	74660
34564	IN2016_v03	Pelagic_Public	NA	yes	2016-05-29	15.374	35.16	0.37	0.45	0.21	89.1	241.7	-173.652	-41.2728	3295	2016-05-29	2016	5	29	80_119m	5432	77905	71031	70249	69351	57601	52878	44714	115537	98747	97833	97079	93917	93396	91541	50957	96308
37055	IN2016_v03	Pelagic_Public	NA	yes	2016-05-18	2.465	34.629	79.99	33.56	2.32	1964.7	171.5	-170.017	-49.4991	5214	2016-05-18	2016	5	18	~5,000m	3613	55094	48067	47379	46033	35086	31571	25687	79419	73554	73289	72551	67147	66964	66239	51021	96952
34409	IN2016_v03	Pelagic_Public	NA	yes	2016-05-23	12.373	NA	NA	NA	NA	2	NA	-173.748	-44.327	3103	2016-05-23	2016	5	23	Surface	4736	50078	42055	41284	39840	31176	29335	24962	140468	115821	109622	106197	97256	96000	91612	51217	80426
34613	IN2016_v03	Pelagic_Public	NA	yes	2016-06-14	27.058	35.449	0.3	-0.06	0.17	54.6	201.2	-170	-16.5027	5141	2016-06-14	2016	6	14	40_79m	10534	70528	63971	63110	62615	53760	48743	39797	134066	117951	115139	112958	107496	106876	103599	51556	72691
34486	IN2016_v03	Pelagic_Public	NA	yes	2016-06-20	30.162	34.768	0.42	-0.01	0.14	2	186.9	-168.749	-6.50037	5551	2016-06-20	2016	6	20	Surface	12736	72392	66475	65938	65061	54988	46283	38546	72529	65605	64500	63407	59175	58878	56480	51640	70553
34560	IN2016_v03	Pelagic_Public	NA	yes	2016-05-11	2.263	33.921	15.82	27.14	1.9	60	328.8	-170	-59.9999	3895	2016-05-11	2016	5	11	40_79m	1534	86745	77952	77464	76104	64481	59041	52845	97119	84806	82599	80180	77493	77004	75737	51796	72581
37561	IN2016_v03	Pelagic_Public	NA	yes	2016-06-20	1.26	34.707	120.06	32.54	2.22	5758.1	200.9	-168.753	-7.00215	5681	2016-06-20	2016	6	20	~8,000m	12601	41588	38635	37883	36712	30704	25606	21990	146351	132312	130917	129604	115115	113958	110815	51820	61715
34571	IN2016_v03	Pelagic_Public	NA	yes	2016-05-31	14.697	35.215	0.85	2.25	0.32	100	235.3	-171.5	-38.1902	4948	2016-05-31	2016	5	31	80_119m	6132	104647	84961	83489	82188	67044	63504	51466	55547	47938	47445	47101	44783	44545	43459	52268	74034
37156	IN2016_v03	Pelagic_Public	NA	yes	2016-05-29	2.424	34.62	108.83	35.06	2.45	1998	155.8	-173.33	-40.8354	4180	2016-05-29	2016	5	29	~5,000m	5510	96159	58646	57657	56788	48828	46082	39316	317862	297304	296665	294730	264238	261768	255129	52630	62558
34563	IN2016_v03	Pelagic_Public	NA	yes	2016-05-29	15.617	35.195	0.86	1.1	0.23	85.2	239.3	-173.951	-41.7276	3118	2016-05-29	2016	5	29	80_119m	5333	76938	69580	68592	67962	56089	51940	44838	82960	71691	70962	70196	68191	67816	66687	53042	103229
34464	IN2016_v03	Pelagic_Public	NA	yes	2016-06-14	26.57	35.447	0.45	-0.05	0.16	2	202.6	-170.001	-17.0014	5012	2016-06-14	2016	6	14	Surface	10436	57406	48370	47682	46579	36539	33856	27338	98820	84416	76933	72598	62855	62441	58616	53136	110153
34411	IN2016_v03	Pelagic_Public	NA	yes	2016-05-23	14.362	35.055	0.7	1.45	0.27	2	252.2	-174.784	-42.9327	1058	2016-05-23	2016	5	23	Surface	4936	48027	40809	40217	38949	30618	28819	24479	138924	116271	111229	107699	98696	97680	94777	53309	101756
37275	IN2016_v03	Pelagic_Public	NA	yes	2016-06-04	1.126	34.708	119.13	32.27	2.21	5641.4	206.7	-169.979	-31.4896	5554	2016-06-04	2016	6	4	~8,000m	7601	88604	82484	82113	82234	65465	65246	58359	424	351	340	275	181	181	169	53547	76805
34528	IN2016_v03	Pelagic_Public	NA	yes	2016-05-18	10.307	34.731	2.81	12.48	0.91	115.9	245	-169.99	-50.0099	5382	2016-05-18	2016	5	18	80_119m	3532	74770	67027	65991	64140	48084	44603	35086	108620	95682	94086	92823	88639	88054	86776	53861	98707
34444	IN2016_v03	Pelagic_Public	NA	yes	2016-06-08	22.051	35.843	NA	NA	NA	2	219.7	-169.997	-27.2661	5482	2016-06-08	2016	6	8	Surface	8436	46647	38966	38450	37503	30192	28536	24425	69390	60599	60096	59541	56027	55667	54042	54047	83465
34518	IN2016_v03	Pelagic_Public	NA	yes	2016-05-15	4.293	34.073	12.19	25.08	1.74	199.6	288.9	-169.991	-54.9999	4812	2016-05-15	2016	5	15	~250m	2530	67932	59912	59238	57780	45376	41413	34035	118984	107225	105737	103932	94416	93771	92030	54109	84252
34511	IN2016_v03	Pelagic_Public	NA	yes	2016-05-12	2.496	33.903	13.52	26.41	1.85	135.6	326	-170.001	-58.9971	4763	2016-05-12	2016	5	12	~250m	1731	65386	59228	58820	57926	49492	44731	40190	107182	88020	84857	82950	79612	78850	77353	54131	70397
34496	IN2016_v03	Pelagic_Public	NA	yes	2016-06-23	29.053	35.323	0.26	1.19	0.29	2	189.9	-168.75	-1.50055	5925	2016-06-23	2016	6	23	Surface	13736	71476	65962	65244	64305	53158	45758	35847	108031	96244	93776	91215	81545	80998	78604	54240	96931
37079	IN2016_v03	Pelagic_Public	NA	yes	2016-05-20	2.687	34.559	73.75	34.08	2.33	1937.5	171	-170.911	-46.7187	5298	2016-05-20	2016	5	20	~5,000m	4213	37588	34583	33805	32568	23482	20892	16477	147671	134099	133374	132435	120092	119581	117982	54317	100649
34437	IN2016_v03	Pelagic_Public	NA	yes	2016-06-04	21.294	33.343	0	0.02	0.02	2	220.3	-169.979	-31.4896	5554	2016-06-04	2016	6	4	Surface	7636	55999	47709	47092	46066	36442	34070	29074	98172	84036	81791	80758	76271	75815	73816	54433	127579
34542	IN2016_v03	Pelagic_Public	NA	yes	2016-05-23	12.629	35.035	2.17	8.47	0.67	99.6	231.5	-174.784	-42.9327	1058	2016-05-23	2016	5	23	80_119m	4932	61337	54641	53350	51729	36981	34918	27983	115939	105327	104232	103037	95891	95225	93899	54666	85039
37361	IN2016_v03	Pelagic_Public	NA	yes	2016-06-10	2.302	34.624	111.51	35.68	2.49	1973.9	145.6	-169.998	-23.5034	5675	2016-06-10	2016	6	10	~5,000m	9114	47686	41059	40747	40043	34671	32909	28154	2431	2177	2149	2122	1881	1881	1840	54696	82343
34501	IN2016_v03	Pelagic_Public	NA	yes	2016-05-05	0.11	34.495	81.92	32.31	2.26	125.3	222.6	-170.033	-65.6622	3317	2016-05-05	2016	5	5	~250m	330	81765	72291	71757	71236	58250	57671	48454	68805	61865	61521	60827	57245	56933	55925	54712	62619
34410	IN2016_v03	Pelagic_Public	NA	yes	2016-05-23	13.415	34.869	0.54	2.13	0.33	2	259.7	-173.938	-44.1559	1897	2016-05-23	2016	5	23	Surface	4829	51642	43758	43119	41599	33018	30656	26095	80038	66590	63813	62205	58870	58311	56135	54974	89810
34582	IN2016_v03	Pelagic_Public	NA	yes	2016-06-03	19.872	35.807	-0.06	0.01	0.06	96.1	226	-170.003	-32.9953	5604	2016-06-03	2016	6	3	80_119m	7336	61920	55435	54750	53922	44744	41457	35222	98515	86002	84858	83981	79937	79572	77912	54984	84986
37650	IN2016_v03	Pelagic_Public	NA	yes	2016-06-24	28.114	35.241	1.94	2.44	0.37	19	180.1	-168.737	0.00383	5582	2016-06-24	2016	6	24	15_39m	14035	46254	43593	42872	42015	34418	30842	NA	151267	131113	129152	127475	118110	116896	111878	55572	154191
37536	IN2016_v03	Pelagic_Public	NA	yes	2016-06-18	29.816	34.503	0.28	-0.01	0.14	26	187.9	-169.63	-9.92345	5215	2016-06-18	2016	6	18	15_39m	12035	43006	40898	40417	39884	33863	29423	23915	185490	174093	172686	171270	161608	159999	154638	55696	96043
37228	IN2016_v03	Pelagic_Public	NA	yes	2016-06-02	2.324	34.623	106.74	35.07	2.45	2086.4	151.8	-170.002	-35.3339	4914	2016-06-02	2016	6	2	~5,000m	6812	127823	118246	117847	117587	101260	98508	89337	2069	1986	1943	1884	1815	1815	1815	55702	66922
34474	IN2016_v03	Pelagic_Public	NA	yes	2016-06-17	29.296	34.753	0.38	-0.04	0.14	2	189.8	-169.999	-12.498	5012	2016-06-17	2016	6	17	Surface	11536	75354	68845	68114	67391	56882	48404	40168	66822	58380	56397	55266	50773	50440	48367	55703	70721
34396	IN2016_v03	Pelagic_Public	NA	yes	2016-05-18	9.398	34.332	1.72	12.18	0.96	2	276	-170.016	-50.5031	5034	2016-05-18	2016	5	18	Surface	3436	61516	52520	52003	50246	40054	37529	32573	105166	86789	85445	83488	80813	79879	78245	56166	85058
37252	IN2016_v03	Pelagic_Public	NA	yes	2016-06-03	2.347	34.619	105.5	35.22	2.48	2064.8	150.7	-170.002	-33.5016	5445	2016-06-03	2016	6	3	~5,000m	7213	76746	71302	70942	70627	56984	55850	46224	8040	7620	7604	7483	7171	7169	7103	56227	66871
34449	IN2016_v03	Pelagic_Public	NA	yes	2016-06-10	23.192	35.757	0.48	-0.02	0.03	2	214.5	-170.002	-24.4992	5686	2016-06-10	2016	6	10	Surface	8936	69675	59096	58346	57172	45713	42073	34896	103915	93346	91952	90805	87314	86968	85313	56307	120652
34427	IN2016_v03	Pelagic_Public	NA	yes	2016-06-01	18.178	35.5	0.35	0.02	0.1	2	234.1	-169.995	-36.0069	5081	2016-06-01	2016	6	1	Surface	6636	65836	55084	54475	53318	42544	39851	33320	77982	66245	65456	64437	60718	60448	59468	56384	95360
34527	IN2016_v03	Pelagic_Public	NA	yes	2016-05-18	7.415	34.364	5.26	18.96	1.33	199.6	267.5	-170.016	-50.5031	5034	2016-05-18	2016	5	18	~250m	3430	73486	66347	65479	63997	49731	45473	36367	73850	65157	63834	63052	58898	58524	57193	56405	103091
34400	IN2016_v03	Pelagic_Public	NA	yes	2016-05-19	10.632	34.54	1.37	9.04	0.76	2	267.5	-170.004	-48.5082	5306	2016-05-19	2016	5	19	Surface	3836	49362	42112	41655	40403	31528	29619	25248	148557	124292	122096	119434	112423	111271	108560	56407	86618
34431	IN2016_v03	Pelagic_Public	NA	yes	2016-06-02	18.533	35.548	0.1	0.03	0.08	2	232	-170.002	-34.5018	5501	2016-06-02	2016	6	2	Surface	7036	52188	44266	43698	42729	34444	32612	27395	106010	90518	88475	86495	81804	81093	79646	56543	122770
34604	IN2016_v03	Pelagic_Public	NA	yes	2016-06-12	24.621	35.644	0.22	-0.05	0.08	76.5	209.2	-169.999	-20.9973	5477	2016-06-12	2016	6	12	40_79m	9633	88980	77896	76854	76051	65549	60554	50906	77158	67709	66685	65491	62966	62505	60595	56569	79957
34386	IN2016_v03	Pelagic_Public	NA	yes	2016-05-15	4.234	33.917	6.47	23.45	1.67	2	312.3	-169.989	-55.501	4786	2016-05-15	2016	5	15	Surface	2436	55854	45083	44458	42964	35538	33736	29893	80000	67859	66935	66032	62814	62529	61524	56572	75930
34455	IN2016_v03	Pelagic_Public	NA	yes	2016-06-11	24.472	32.834	0.21	-0.04	0.08	2	211	-170	-21.5007	5431	2016-06-11	2016	6	11	Surface	9536	58883	49638	49056	47757	37923	35023	29375	61325	50740	50294	49620	46848	46598	45584	56608	113224
34655	IN2016_v03	Pelagic_Public	NA	yes	2016-05-16	0.997	34.703	122.27	32.22	2.23	5200	210.2	-169.958	-53.9924	5048	2016-05-16	2016	5	16	~8,000m	2701	82473	73951	73253	71672	57029	50588	44621	59269	51840	50724	49577	39268	39210	38717	56688	93392
37075	IN2016_v03	Pelagic_Public	NA	yes	2016-05-20	7.755	34.436	5.73	19.34	1.35	534.7	251.6	-170.469	-47.1121	5404	2016-05-20	2016	5	20	~1,000m	4125	89928	77488	77121	76453	66761	65722	53209	154308	139197	138914	138131	130245	130017	127634	56960	81024
34425	IN2016_v03	Pelagic_Public	NA	yes	2016-06-01	16.775	35.238	0.1	0.01	0.12	2	240.5	-170.598	-36.8755	5301	2016-06-01	2016	6	1	Surface	6436	64685	54387	53653	52499	41164	38595	32056	152801	131195	129037	127086	118267	117628	115125	57087	129235
34524	IN2016_v03	Pelagic_Public	NA	yes	2016-05-17	7.597	34.397	5.23	18.81	1.31	199.7	264.7	-170.069	-52.0028	4867	2016-05-17	2016	5	17	~250m	3130	70043	63481	62877	61351	48457	43979	36743	242403	210932	207992	203390	195625	194068	190420	57138	80278
37136	IN2016_v03	Pelagic_Public	NA	yes	2016-05-28	15.093	35.106	0.43	0.66	0.19	66	245.3	-174.409	-42.3962	2663	2016-05-28	2016	5	28	40_79m	5133	42535	40378	39736	38898	32033	29596	25586	203677	180473	176246	172648	161049	158649	152147	57152	104755
34517	IN2016_v03	Pelagic_Public	NA	yes	2016-05-15	4.163	33.923	6.89	23.6	1.68	134.9	311	-169.989	-55.501	4786	2016-05-15	2016	5	15	~250m	2431	71379	65492	64981	64160	55157	49565	42361	161132	144448	142467	140175	132781	131562	129695	57215	83797
34483	IN2016_v03	Pelagic_Public	NA	yes	2016-06-19	30.138	34.558	0.88	-0.04	0.15	2	187	-168.616	-8.0003	5187	2016-06-19	2016	6	19	Surface	12436	78737	71222	70807	69760	59967	51429	43040	48045	42512	41660	40906	37331	37017	34816	57228	71445
37373	IN2016_v03	Pelagic_Public	NA	yes	2016-06-11	2.349	34.619	109.45	35.59	2.47	1901.4	145.4	-170	-22.4992	5664	2016-06-11	2016	6	11	~5,000m	9314	44370	38437	37936	36799	30899	28580	24883	67471	63342	62727	62313	56184	56035	54177	57255	72518
34561	IN2016_v03	Pelagic_Public	NA	yes	2016-05-28	15.133	35.116	0.49	0.98	0.21	90.7	244.4	-174.409	-42.3962	2663	2016-05-28	2016	5	28	80_119m	5132	49630	45331	44743	43982	36170	34050	30023	91200	78350	76924	75141	71889	71283	70046	57288	115415
34529	IN2016_v03	Pelagic_Public	NA	yes	2016-05-18	9.212	34.419	2.53	14.7	1.07	90.8	265.6	-170.016	-49.4931	5214	2016-05-18	2016	5	18	80_119m	3632	70772	64824	64176	62580	50394	45945	37762	124236	107428	105371	104216	100456	99784	98448	57422	90342
37170	IN2016_v03	Pelagic_Public	NA	yes	2016-05-30	7.865	34.487	7.29	21.26	1.44	562.9	224.4	-172.701	-39.9695	4742	2016-05-30	2016	5	30	~1,000m	5724	61544	40068	38809	38205	30461	29021	23409	97880	83203	82894	82282	80337	80107	79057	57530	71776
37099	IN2016_v03	Pelagic_Public	NA	yes	2016-05-22	8.481	34.526	4.81	17.87	1.24	484.4	240.7	-173.142	-44.835	3830	2016-05-22	2016	5	22	~500m	4523	44348	38873	38097	37034	27902	25690	20478	109242	99517	98354	97845	91134	90782	88146	57591	89133
37278	IN2016_v03	Pelagic_Public	NA	yes	2016-06-04	9.259	34.602	4.4	17.92	1.24	500.5	214.7	-169.979	-31.4896	5554	2016-06-04	2016	6	4	~1,000m	7625	129478	119664	119308	119160	99333	98179	82180	24665	22804	22707	22524	21845	21701	20868	57632	72032
37155	IN2016_v03	Pelagic_Public	NA	yes	2016-05-29	0.965	34.708	120.73	32.32	2.23	4233.8	207.2	-173.33	-40.8354	4180	2016-05-29	2016	5	29	~5,000m	5501	263232	249651	249296	248692	198154	195114	184644	25829	22745	22646	22514	19730	19697	19095	57670	66385
34621	IN2016_v03	Pelagic_Public	NA	yes	2016-06-17	27.776	35.939	0.84	2.89	0.48	80.4	164.9	-169.998	-12.9974	4979	2016-06-17	2016	6	17	80_119m	11433	47865	43878	43413	42804	35849	32884	27702	78544	65826	64389	63172	59597	59271	57334	57767	111688
34533	IN2016_v03	Pelagic_Public	NA	yes	2016-05-19	10.64	34.812	2.91	11.9	0.88	149.7	239	-169.984	-47.4883	5354	2016-05-19	2016	5	19	~250m	4031	76160	67831	66714	64518	47978	44175	34502	88039	76867	75575	74558	71252	70920	69664	57984	103880
34639	IN2016_v03	Pelagic_Public	NA	yes	2016-06-22	30.17	34.909	0.78	-0.02	0.17	51.6	186.1	-168.752	-3.9948	5078	2016-06-22	2016	6	22	40_79m	13234	70306	64594	63913	63154	54637	49412	41138	94544	81888	80107	78909	72069	71532	70552	58020	90186
37085	IN2016_v03	Pelagic_Public	NA	yes	2016-05-21	2.56	34.6	77.25	33.7	2.33	2001.1	171.2	-171.373	-46.3285	5098	2016-05-21	2016	5	21	~5,000m	4313	49180	42563	42121	41328	34353	31119	26557	154863	139851	138494	137261	124717	123890	121814	58027	141230
37415	IN2016_v03	Pelagic_Public	NA	yes	2016-06-13	2.108	34.64	117.75	35.76	2.49	2067.6	147.3	-170.059	-19.0012	2916	2016-06-13	2016	6	13	~5,000m	10006	134796	110666	110317	110129	106351	105833	100058	444	374	347	335	244	243	NA	58054	87487
34408	IN2016_v03	Pelagic_Public	NA	yes	2016-05-22	12.638	34.707	0.37	3.39	0.41	2	257.7	-173.502	-44.5186	3411	2016-05-22	2016	5	22	Surface	4636	37639	31715	31279	30158	23646	22169	18763	96676	81549	78123	76232	70650	69584	66781	58104	95165
34487	IN2016_v03	Pelagic_Public	NA	yes	2016-06-20	30.455	34.897	0.6	0.02	0.14	2	187.3	-168.751	-5.9993	5679	2016-06-20	2016	6	20	Surface	12836	81297	73463	72873	71897	62351	54204	45790	113866	101681	99670	98198	93055	92301	89687	58182	76834
34514	IN2016_v03	Pelagic_Public	NA	yes	2016-05-14	3.266	34.058	17.93	27.71	1.88	235.3	285.2	-170.001	-57.0087	5071	2016-05-14	2016	5	14	~250m	2129	57150	49180	48463	46961	35837	33269	27716	88017	80157	79376	77389	71689	71301	69896	58189	83441
36981	IN2016_v03	Pelagic_Public	NA	yes	2016-05-14	3.943	33.917	6.7	23.78	1.66	40.9	313.9	-169.999	-57.0067	5071	2016-05-14	2016	5	14	40_79m	2134	53165	50613	49987	49308	42153	37273	31839	109136	92923	92221	91516	87068	86200	85018	58323	83469
34430	IN2016_v03	Pelagic_Public	NA	yes	2016-06-02	18.215	35.496	-0.07	0.03	0.09	2	233.7	-169.991	-35.0135	5264	2016-06-02	2016	6	2	Surface	6936	71532	61113	60386	59268	47212	43839	35822	121162	99142	93513	90011	78096	77735	75436	58659	129001
34476	IN2016_v03	Pelagic_Public	NA	yes	2016-06-17	29.5	34.71	0.25	-0.05	0.14	2	188.8	-169.999	-11.4957	5069	2016-06-17	2016	6	17	Surface	11736	95901	86841	86225	85204	72288	61697	50991	94737	83476	81026	79689	73683	73049	70141	58933	77262
34516	IN2016_v03	Pelagic_Public	NA	yes	2016-05-14	3.874	33.927	7.6	24.05	1.71	164.4	312.6	-170.018	-55.9863	5121	2016-05-14	2016	5	14	~250m	2331	76812	68888	68386	67423	57318	51721	44708	122736	109575	108764	107445	103502	103032	101303	59080	76031
34484	IN2016_v03	Pelagic_Public	NA	yes	2016-06-20	29.971	34.495	0.77	-0.03	0.14	2	188	-168.75	-7.49845	5271	2016-06-20	2016	6	20	Surface	12536	67106	61341	60878	60164	51377	43274	36158	93222	81850	79564	77721	69631	68994	65534	59117	83163
37649	IN2016_v03	Pelagic_Public	NA	yes	2016-06-24	28.063	35.234	2.03	2.74	0.39	39.4	178.3	-168.737	0.00383	5582	2016-06-24	2016	6	24	15_39m	14034	51500	48376	47455	46646	38136	34531	NA	158928	148135	146911	146094	141576	138658	136582	59274	164406
34522	IN2016_v03	Pelagic_Public	NA	yes	2016-05-16	7.009	34.211	4.38	18.61	1.32	165.6	285.8	-170.014	-53.0036	5214	2016-05-16	2016	5	16	~250m	2931	72924	65633	64882	63354	50064	45671	38782	156689	140204	138834	136805	132021	131325	129486	59376	86749
34463	IN2016_v03	Pelagic_Public	NA	yes	2016-06-14	26.722	35.434	0.46	-0.03	0.16	2	202.8	-170.001	-17.4987	5030	2016-06-14	2016	6	14	Surface	10336	57228	48396	47775	46729	37334	34730	28319	116369	97553	87571	82506	70587	69948	65054	59444	121766
34596	IN2016_v03	Pelagic_Public	NA	yes	2016-06-09	21.709	35.767	0.29	0.03	0.07	117.1	218.5	-170.004	-24.9931	5637	2016-06-09	2016	6	9	80_119m	8832	85563	74772	73644	72255	60032	56435	47767	68117	57484	56477	55802	53728	53428	51783	59628	93818
34448	IN2016_v03	Pelagic_Public	NA	yes	2016-06-09	23.211	31.522	0.24	-0.03	0.03	2	218.6	-170.004	-24.9931	5637	2016-06-09	2016	6	9	Surface	8836	60478	51166	50327	48940	38718	36316	30650	150973	133199	131594	129934	124815	124033	120958	59926	123850
37541	IN2016_v03	Pelagic_Public	NA	yes	2016-06-18	27.61	35.931	0.94	4.05	0.6	91.3	155.3	-168.999	-9.49903	5355	2016-06-18	2016	6	18	80_119m	12133	49653	46939	46034	45194	34796	31010	24454	146099	129151	128271	127335	121737	121298	117589	60037	132637
37316	IN2016_v03	Pelagic_Public	NA	yes	2016-06-07	1.067	34.7	120.42	31.96	2.2	5033.5	NA	-169.99	-27.983	5263	2016-06-07	2016	6	7	~8,000m	8301	141689	133350	132947	132657	117958	117477	114489	11557	9817	9664	9537	9091	9061	8946	60057	97690
37396	IN2016_v03	Pelagic_Public	NA	yes	2016-06-12	1.145	34.708	119.08	31.75	2.2	5765.7	207.8	-169.999	-20.5032	5679	2016-06-12	2016	6	12	~8,000m	9701	43465	24003	23845	23860	22799	22735	21112	474	325	297	265	235	234	NA	60301	84718
34636	IN2016_v03	Pelagic_Public	NA	yes	2016-06-21	30.386	34.934	0.63	-0.01	0.15	74.9	185.7	-168.75	-5.50222	5476	2016-06-21	2016	6	21	40_79m	12933	72444	66648	66086	65480	57046	51286	43072	103961	89305	88185	87320	78865	78458	77198	60496	84139
34575	IN2016_v03	Pelagic_Public	NA	yes	2016-06-01	15.373	35.284	0.88	1.75	0.3	92.3	239.1	-169.995	-36.0069	5081	2016-06-01	2016	6	1	80_119m	6632	77031	67407	66387	65376	53768	49754	40042	75341	67463	67033	66348	64716	64488	63321	60695	89365
34442	IN2016_v03	Pelagic_Public	NA	yes	2016-06-06	22.153	35.841	0.32	0.01	0.03	2	215.7	-169.984	-28.9992	5603	2016-06-06	2016	6	6	Surface	8136	58370	49372	48746	47774	38339	35981	30037	80945	71462	70602	69368	66395	66103	64580	60741	100902
37189	IN2016_v03	Pelagic_Public	NA	yes	2016-05-31	16.785	35.291	NA	NA	NA	65.4	234.9	-171.806	-38.6344	4930	2016-05-31	2016	5	31	40_79m	6033	44128	40983	40131	39552	31949	29302	25047	195021	152591	141968	135807	117570	116035	107213	60827	136307
34545	IN2016_v03	Pelagic_Public	NA	yes	2016-05-04	0.515	34.702	125.43	32.62	2.28	1935	214.5	-170.01	-66.3317	3308	2016-05-04	2016	5	4	~5,000m	209	126734	111756	110897	110156	83262	82085	70158	130167	115719	115253	113543	102870	102754	102608	60830	70108
34577	IN2016_v03	Pelagic_Public	NA	yes	2016-06-02	18.17	35.481	0.18	0.03	0.11	85.4	233.8	-170.002	-35.3339	4914	2016-06-02	2016	6	2	80_119m	6833	82935	75019	74147	73262	62076	56530	47647	94199	81296	80291	79577	75512	75163	73164	60843	85888
34475	IN2016_v03	Pelagic_Public	NA	yes	2016-06-17	29.334	34.682	0.46	-0.02	0.14	2	189.3	-170.002	-11.9947	5091	2016-06-17	2016	6	17	Surface	11636	90038	81899	81240	80699	69423	58681	48148	104364	91075	87958	86325	79886	79373	76458	60897	76034
34416	IN2016_v03	Pelagic_Public	NA	yes	2016-05-29	15.403	35.11	0.18	0.12	0.18	2	244.4	-173.652	-41.2728	3295	2016-05-29	2016	5	29	Surface	5436	49008	41318	40678	39347	30151	28418	23846	109888	92811	90320	88267	84526	84062	82274	60969	131614
34537	IN2016_v03	Pelagic_Public	NA	yes	2016-05-22	10.713	34.799	2.04	10.26	0.78	116.4	245.7	-172.735	-45.1773	4666	2016-05-22	2016	5	22	80_119m	4432	65156	59390	58671	57110	45988	41308	33843	91749	79271	76914	75185	68640	68275	66523	61403	102302
34519	IN2016_v03	Pelagic_Public	NA	yes	2016-05-15	5.997	34.121	4.93	20.02	1.43	116.8	296.6	-170.003	-54.4981	4829	2016-05-15	2016	5	15	80_119m	2632	82319	73615	72912	71702	59146	53853	46365	132173	117841	116928	115467	111271	110659	108984	61403	89784
34395	IN2016_v03	Pelagic_Public	NA	yes	2016-05-17	7.921	34.271	2.79	15.47	1.14	10.7	284.9	-170.016	-51.0005	5246	2016-05-17	2016	5	17	Surface	3336	54534	46353	45845	44159	34807	33028	28536	137957	121687	120540	118499	114947	113669	111864	61536	89764
37351	IN2016_v03	Pelagic_Public	NA	yes	2016-06-10	8.049	34.465	5.78	20.14	1.38	564.5	224.9	-170.002	-24.4992	5686	2016-06-10	2016	6	10	~1,000m	8924	126130	117664	117246	116934	98588	97415	84212	1816	1491	1455	1433	1341	1341	1254	61583	84125
34623	IN2016_v03	Pelagic_Public	NA	yes	2016-06-17	29.453	34.771	0.56	0	0.2	65.5	189.9	-170.002	-11.9947	5091	2016-06-17	2016	6	17	40_79m	11633	75664	69243	68631	67876	59080	53138	44016	122490	111330	110442	108995	104394	103559	101044	61611	113739
37559	IN2016_v03	Pelagic_Public	NA	yes	2016-06-20	27.418	35.981	1.49	3.68	0.6	100.6	153.6	-168.75	-7.49845	5271	2016-06-20	2016	6	20	80_119m	12532	43361	41174	40387	39686	30356	27387	21030	197630	166391	164412	163281	155698	154749	150984	61612	111065
34531	IN2016_v03	Pelagic_Public	NA	yes	2016-05-19	9.814	34.707	3.18	13.25	0.97	164.9	245.9	-170.004	-48.5082	5306	2016-05-19	2016	5	19	~250m	3831	72122	62937	61937	59754	43887	41106	32422	56688	49702	48802	48277	46476	46303	45560	61751	98367
34495	IN2016_v03	Pelagic_Public	NA	yes	2016-06-23	29.126	35.317	1.54	1.25	0.3	2	190.2	-168.75	-2.00113	3382	2016-06-23	2016	6	23	Surface	13636	68797	63214	62585	61683	51244	44361	35239	102099	90318	88252	86495	80137	79495	77376	61854	98506
37172	IN2016_v03	Pelagic_Public	NA	yes	2016-05-30	15.63	35.18	0.39	0.13	0.16	41.4	241.9	-172.701	-39.9695	4742	2016-05-30	2016	5	30	40_79m	5734	41864	39640	39056	38390	31332	28299	23751	197353	158939	149926	145983	127955	126503	119967	61911	136270
34482	IN2016_v03	Pelagic_Public	NA	yes	2016-06-19	29.977	34.512	0.4	-0.05	0.14	2	187.8	-168.751	-8.4942	5179	2016-06-19	2016	6	19	Surface	12336	55702	50750	50291	49738	42546	36781	30780	88695	77998	76488	75405	70403	69840	67274	62506	86282
37124	IN2016_v03	Pelagic_Public	NA	yes	2016-05-23	14.042	35.029	0.95	3.15	0.38	74.6	248.3	-174.784	-42.9322	1058	2016-05-23	2016	5	23	40_79m	4933	37868	34308	33668	33051	27178	25333	21721	132394	120834	117912	116496	110182	108910	106065	62581	114859
37165	IN2016_v03	Pelagic_Public	NA	yes	2016-05-29	15.455	35.151	0.33	0.19	0.18	61.1	243.1	-173.022	-40.3974	4592	2016-05-29	2016	5	29	40_79m	5634	51407	48458	47695	47116	38917	35584	30221	187331	162704	157852	152766	137474	136105	130572	62763	119680
34567	IN2016_v03	Pelagic_Public	NA	yes	2016-05-30	11.958	34.95	1.49	7.9	0.63	133.6	234.3	-172.701	-39.9695	4742	2016-05-30	2016	5	30	~250m	5731	70467	59097	57500	56255	42771	41028	33935	123024	106889	105870	105163	100756	99788	98072	62877	117756
37644	IN2016_v03	Pelagic_Public	NA	yes	2016-06-23	28.464	35.308	1.94	2.11	0.37	30.3	182.6	-168.744	-0.49677	5498	2016-06-23	2016	6	23	15_39m	13935	46818	43844	43172	42530	34549	30657	NA	160254	148663	146884	145249	136419	134966	131665	62891	161978
34481	IN2016_v03	Pelagic_Public	NA	yes	2016-06-19	29.924	34.53	0.39	-0.01	0.14	2	187.4	-168.875	-8.99877	4909	2016-06-19	2016	6	19	Surface	12236	69293	63077	62503	61745	53335	46429	39149	63432	56209	55276	54699	52275	51857	50090	63010	83179
34664	IN2016_v03	Pelagic_Public	NA	yes	2016-05-16	5.036	34.216	16.43	26.48	1.82	498.6	245.8	-169.991	-53.5009	5229	2016-05-16	2016	5	16	~500m	2825	61549	48107	47308	44927	33400	31542	27073	95586	83654	82751	80957	76626	76336	74171	63183	111267
34562	IN2016_v03	Pelagic_Public	NA	yes	2016-05-29	13.648	35.025	1.25	6.27	0.56	100.6	224.6	-174.255	-42.169	2865	2016-05-29	2016	5	29	80_119m	5232	66686	59660	58457	57334	43943	41445	34490	149002	130136	128045	126192	120354	118927	116857	63365	127958
34429	IN2016_v03	Pelagic_Public	NA	yes	2016-06-02	18.127	35.481	0.18	0.03	0.1	2	234.4	-170.002	-35.3339	4914	2016-06-02	2016	6	2	Surface	6836	52822	44433	43885	42841	33471	31455	26028	32188	25662	24756	24412	23141	23030	22429	63574	113515
34415	IN2016_v03	Pelagic_Public	NA	yes	2016-05-29	15.565	35.153	0.73	0.62	0.2	2	242.8	-173.951	-41.7276	3118	2016-05-29	2016	5	29	Surface	5336	46868	39740	39097	37894	29098	27219	22691	104218	87776	84614	82499	77811	77441	75518	63581	123155
34403	IN2016_v03	Pelagic_Public	NA	yes	2016-05-20	11.464	34.669	0.98	6.22	0.6	2	263.1	-170.469	-47.115	5404	2016-05-20	2016	5	20	Surface	4136	51948	44281	43623	42187	33114	31203	26576	136075	117497	114840	112326	105227	103895	101279	63600	97612
37160	IN2016_v03	Pelagic_Public	NA	yes	2016-05-29	15.383	35.09	0.21	0.16	0.17	23.6	243.8	-173.33	-40.8354	4180	2016-05-29	2016	5	29	15_39m	5535	42769	40679	40045	39454	31598	28439	23459	166821	143260	138297	133103	114793	113447	107040	63793	125066
37512	IN2016_v03	Pelagic_Public	NA	yes	2016-06-17	29.344	34.684	0.46	-0.03	0.15	40.5	189.1	-170.002	-11.9947	5091	2016-06-17	2016	6	17	40_79m	11634	36800	35241	34790	34325	28721	24003	18475	168580	155650	152983	151218	141228	138449	133505	63812	98788
37571	IN2016_v03	Pelagic_Public	NA	yes	2016-06-20	30.181	35.382	0.85	0.24	0.24	60.1	195.4	-168.749	-6.50037	5551	2016-06-20	2016	6	20	40_79m	12734	49379	46412	45828	45025	37958	33341	26004	85768	80561	80376	80029	79039	78955	78389	63829	145081
34468	IN2016_v03	Pelagic_Public	NA	yes	2016-06-15	28.093	35.001	0.65	-0.03	0.17	2	197.7	-170	-15.0027	4830	2016-06-15	2016	6	15	Surface	10836	64590	57685	56861	56327	46243	41815	35056	78995	69191	67672	66551	63982	63659	61960	63974	84009
37159	IN2016_v03	Pelagic_Public	NA	yes	2016-05-29	15.401	35.115	0.22	0.17	0.17	50.8	243.9	-173.33	-40.8354	4180	2016-05-29	2016	5	29	40_79m	5534	45122	42907	42297	41526	33915	30834	25808	144190	124435	119147	113518	97028	96129	91007	64036	123802
34399	IN2016_v03	Pelagic_Public	NA	yes	2016-05-19	10.318	34.501	1.42	10.01	0.82	2	269.9	-170.005	-48.9986	5267	2016-05-19	2016	5	19	Surface	3736	65045	55470	54867	53082	42763	40056	34388	158341	132606	130658	128738	123902	122897	120550	64158	92558
37463	IN2016_v03	Pelagic_Public	NA	yes	2016-06-15	26.326	35.99	0.85	1.73	0.42	75.1	172.5	-170	-15.0027	4830	2016-06-15	2016	6	15	40_79m	10833	61129	57426	56134	55117	42705	37900	29469	257012	224844	221091	218427	208380	206908	NA	64234	195140
34658	IN2016_v03	Pelagic_Public	NA	yes	2016-05-16	4.623	34.18	16.6	26.73	1.82	465	255.7	-169.958	-53.9924	5048	2016-05-16	2016	5	16	~500m	2725	63077	51746	50697	49049	38499	35814	30936	94254	83769	81578	80227	74341	73805	71845	64432	133028
34479	IN2016_v03	Pelagic_Public	NA	yes	2016-06-18	29.821	34.504	0.29	-0.01	0.14	2	187.7	-169.63	-9.92345	5215	2016-06-18	2016	6	18	Surface	12036	61327	55780	55320	54561	46970	41128	34557	64619	58095	57285	56738	54360	53965	52048	64450	84170
37467	IN2016_v03	Pelagic_Public	NA	yes	2016-06-15	4.037	34.512	70.02	35.05	2.47	1038.2	138.8	-169.998	-14.6645	3348	2016-06-15	2016	6	15	~5,000m	10918	171996	156518	156164	155639	138506	134343	118327	2665	2331	2296	2197	2000	1996	NA	64511	82829
37007	IN2016_v03	Pelagic_Public	NA	yes	2016-05-15	1.985	34.732	87.47	31.13	2.16	2084.4	189.1	-170.003	-54.4985	4829	2016-05-15	2016	5	15	~5,000m	2612	40704	36391	35776	34984	26649	23607	19345	179637	166711	166402	157729	142578	142139	141455	64683	78008
34569	IN2016_v03	Pelagic_Public	NA	yes	2016-05-30	16.673	35.281	0.23	0.04	0.12	83.4	236	-172.115	-39.0728	4865	2016-05-30	2016	5	30	80_119m	5933	82666	75046	74264	73217	60928	55797	47320	166047	139559	137615	136153	130041	128968	126967	64704	145124
34491	IN2016_v03	Pelagic_Public	NA	yes	2016-06-22	30.183	34.909	0.8	-0.02	0.17	2	186.8	-168.752	-3.9948	5078	2016-06-22	2016	6	22	Surface	13236	61060	56280	55702	54878	46206	39790	31666	90149	81548	80167	78842	69956	69510	67983	64755	96748
34669	IN2016_v03	Pelagic_Public	NA	yes	2016-05-19	5.276	34.344	24.86	28.77	1.96	1035	207.9	-170	-48.5025	5306	2016-05-19	2016	5	19	~5,000m	3820	79236	71106	69993	68076	51130	45802	36882	88942	76257	75291	74239	67970	67713	66112	64837	101573
34394	IN2016_v03	Pelagic_Public	NA	yes	2016-05-17	8.522	34.341	2.53	13.78	1.04	22.7	280.8	-170.012	-51.4928	4739	2016-05-17	2016	5	17	15_39m	3236	49714	42333	41856	40605	32240	30639	26199	116814	101277	99783	97677	93717	93111	91264	65109	95257
34512	IN2016_v03	Pelagic_Public	NA	yes	2016-05-13	3.117	33.896	10.02	25.32	1.77	148.4	319.1	-170.006	-57.9989	4432	2016-05-13	2016	5	13	~250m	1931	78508	71506	70978	69894	59068	53227	46714	166685	145860	142788	140417	134947	133942	131243	65219	92599
34472	IN2016_v03	Pelagic_Public	NA	yes	2016-06-16	28.995	34.976	0.25	0	0.18	2	188.7	-170.003	-13.5034	4890	2016-06-16	2016	6	16	Surface	11336	77023	69809	69145	68259	57434	49229	40610	102073	89062	85414	83246	76089	75300	72344	65621	87259
34667	IN2016_v03	Pelagic_Public	NA	yes	2016-05-19	1.033	34.704	122.1	32.35	2.24	5390	209.1	-170	-48.5025	5306	2016-05-19	2016	5	19	~8,000m	3801	61644	48307	47896	46412	36332	34719	30750	65966	56986	55880	54177	29321	29273	28829	65659	107622
34450	IN2016_v03	Pelagic_Public	NA	yes	2016-06-10	23.235	35.782	0.36	-0.03	0.06	2	214.3	-170.004	-23.9956	5689	2016-06-10	2016	6	10	Surface	9036	58622	50143	49483	48252	38151	35312	28956	119674	103423	101866	100475	95580	94891	92297	65796	118852
34454	IN2016_v03	Pelagic_Public	NA	yes	2016-06-11	24.404	35.675	0.19	-0.04	0.08	2	210.4	-170	-22.0018	5638	2016-06-11	2016	6	11	Surface	9436	56638	46933	46221	44926	35341	33480	28407	103352	88110	87362	86074	82186	81678	79265	65831	100550
34526	IN2016_v03	Pelagic_Public	NA	yes	2016-05-17	7.564	34.307	4.02	17.93	1.26	133	276	-170.016	-51.0005	5246	2016-05-17	2016	5	17	~250m	3331	74237	67141	66434	64866	50609	46386	38433	183661	161829	159593	158020	152823	152046	150194	65901	110018
34459	IN2016_v03	Pelagic_Public	NA	yes	2016-06-13	25.239	35.688	0.29	-0.04	0.12	2	207.5	-170.003	-19.4953	4929	2016-06-13	2016	6	13	Surface	9936	63000	52731	51989	51052	40553	37916	31520	98797	84762	83686	82884	79145	78550	76435	65905	134274
34404	IN2016_v03	Pelagic_Public	NA	yes	2016-05-20	11.497	34.679	0.92	5.94	0.58	11.1	262.1	-170.912	-46.7124	5298	2016-05-20	2016	5	20	Surface	4236	55403	47339	46646	45313	34889	32362	27345	185557	162978	159769	156698	147832	145548	141190	65958	103033
37455	IN2016_v03	Pelagic_Public	NA	yes	2016-06-15	4.03	34.504	67.28	34.68	2.44	966.5	142	-170.001	-15.4964	5096	2016-06-15	2016	6	15	~1,000m	10720	96930	83921	83117	82524	69704	67765	55351	4461	3908	3842	3828	3481	3477	NA	66084	106095
37091	IN2016_v03	Pelagic_Public	NA	yes	2016-05-22	2.601	34.603	93.43	34.49	2.41	2084.2	160.4	-172.735	-45.1768	4666	2016-05-22	2016	5	22	~5,000m	4412	37061	33557	32881	32040	25284	22206	18866	199124	184676	184030	182753	162347	161342	159521	66159	76165
34661	IN2016_v03	Pelagic_Public	NA	yes	2016-05-16	0.985	34.702	122.79	32.23	2.25	5323.9	210.7	-169.991	-53.5009	5229	2016-05-16	2016	5	16	~8,000m	2801	63652	48504	48121	46152	35955	34381	30111	62183	53750	52779	51302	30573	30395	30104	66269	110869
34402	IN2016_v03	Pelagic_Public	NA	yes	2016-05-19	11.677	34.621	0.86	6.43	0.6	2	261.4	-169.984	-47.4883	5354	2016-05-19	2016	5	19	Surface	4036	55036	47471	46758	45267	34644	32029	27020	153120	131704	129343	126717	120037	118413	115792	66364	100639
37235	IN2016_v03	Pelagic_Public	NA	yes	2016-06-02	5.285	34.325	20.29	28.29	1.91	965.4	210.6	-169.991	-35.0135	5264	2016-06-02	2016	6	2	~1,000m	6920	108893	100287	99882	100002	84182	83965	80303	3979	3763	3737	3637	3476	3476	3465	66829	84003
34521	IN2016_v03	Pelagic_Public	NA	yes	2016-05-16	6.732	34.309	6.46	20.14	1.41	200.1	275.4	-169.988	-53.502	5229	2016-05-16	2016	5	16	~250m	2830	75970	61925	61298	59680	46973	44583	36997	114989	102719	102209	100826	93860	93455	92316	66888	83708
37058	IN2016_v03	Pelagic_Public	NA	yes	2016-05-18	9.017	34.284	2.15	14.3	1.07	63.2	278.6	-170.017	-49.4991	5214	2016-05-18	2016	5	18	40_79m	3633	41239	39230	38759	37608	29883	27154	22450	196181	168846	166888	165519	159624	156988	154106	66935	114458
37397	IN2016_v03	Pelagic_Public	NA	yes	2016-06-12	2.18	34.635	115.6	35.57	2.5	2086	145.3	-169.999	-20.5032	5679	2016-06-12	2016	6	12	~5,000m	9713	105979	95987	95568	95364	85662	83956	75841	887	504	423	366	320	313	NA	66997	83827
34546	IN2016_v03	Pelagic_Public	NA	yes	2016-05-04	0.963	34.718	113.52	32.2	2.24	1065	205.8	-170.01	-66.3317	3308	2016-05-04	2016	5	4	~5,000m	217	98834	86119	85620	84935	65429	64702	53322	131795	117173	116831	115296	91834	91251	90688	67063	79301
34412	IN2016_v03	Pelagic_Public	NA	yes	2016-05-23	14.283	35.042	0.78	1.57	0.28	2	253.8	-174.647	-42.7513	1591	2016-05-23	2016	5	23	Surface	5036	51549	43799	43277	42240	34224	32350	27525	96833	81940	78478	75620	69576	69034	66523	67477	122869
37133	IN2016_v03	Pelagic_Public	NA	yes	2016-05-28	2.435	34.619	104.86	35.09	2.45	1964.5	157.1	-174.409	-42.3962	2663	2016-05-28	2016	5	28	~5,000m	5106	49708	40261	39481	38869	32142	28840	25732	155334	143401	141378	139520	119515	118455	115320	67525	85118
37098	IN2016_v03	Pelagic_Public	NA	yes	2016-05-22	5.51	34.347	22.22	27.95	1.9	1062.5	209.3	-173.142	-44.835	3830	2016-05-22	2016	5	22	~5,000m	4517	34937	31650	30800	29718	21903	19854	16229	90962	82892	82396	81939	74661	74040	72530	67642	100551
34672	IN2016_v03	Pelagic_Public	NA	yes	2016-05-19	10.575	34.531	1.42	9.16	0.76	35	268	-170	-48.5025	5306	2016-05-19	2016	5	19	15_39m	3835	60987	56224	55626	54619	43973	40147	33945	104944	87212	83413	81054	74446	73441	71648	67879	99935
36943	IN2016_v03	Pelagic_Public	NA	yes	2016-05-08	2.209	34.639	78.18	33.43	2.31	486.3	183	-169.993	-62.4988	2592	2016-05-08	2016	5	8	~500m	921	44633	39657	38993	38137	29624	25991	21831	88261	78456	78008	77232	69037	68326	66842	68227	118630
34656	IN2016_v03	Pelagic_Public	NA	yes	2016-05-16	2.174	34.712	79.02	32.27	2.22	1935	183.8	-169.958	-53.9924	5048	2016-05-16	2016	5	16	~5,000m	2713	88250	79088	77963	75877	58008	51116	42892	48961	42890	41689	40599	34477	34199	33275	68359	120524
34532	IN2016_v03	Pelagic_Public	NA	yes	2016-05-19	11.463	34.619	0.88	6.68	0.61	91.5	261.7	-169.991	-47.9897	5308	2016-05-19	2016	5	19	80_119m	3932	68148	62353	61689	60334	48157	43681	36811	139934	117106	114009	111425	105802	105178	103691	68370	103808
34677	IN2016_v03	Pelagic_Public	NA	yes	2016-05-19	11.471	34.619	0.88	6.67	0.61	65	262	-169.993	-47.9945	5308	2016-05-19	2016	5	19	40_79m	3933	46924	43304	42834	41947	33866	31126	26001	106187	88589	85044	82665	74673	74214	72493	68891	100270
34671	IN2016_v03	Pelagic_Public	NA	yes	2016-05-19	10.296	34.483	1.54	10.15	0.82	60	269.6	-170	-48.5025	5306	2016-05-19	2016	5	19	40_79m	3834	64705	59396	58831	57403	46100	41757	34849	110482	93344	89118	86937	79268	78552	76875	69223	99648
34553	IN2016_v03	Pelagic_Public	NA	yes	2016-05-05	1.394	34.725	97.93	31.71	2.23	500	194.1	-170.033	-65.6622	3317	2016-05-05	2016	5	5	~500m	322	48497	43875	43379	42506	34156	32445	28447	299	128	97	62	35	30	23	69283	115815
37626	IN2016_v03	Pelagic_Public	NA	yes	2016-06-23	28.972	35.349	1.46	1.77	0.34	46.6	190.6	-168.75	-2.00113	3382	2016-06-23	2016	6	23	40_79m	13635	48981	45880	45321	44619	37533	32929	NA	105826	98622	97742	96888	93589	93052	90601	69381	136035
37305	IN2016_v03	Pelagic_Public	NA	yes	2016-06-06	2.272	34.626	112.17	35.39	2.46	2065.5	147.1	-169.984	-28.9992	5603	2016-06-06	2016	6	6	~5,000m	8113	73284	52033	51903	51655	44015	42867	37381	57765	52820	52652	52245	47986	47811	44943	69636	83197
36925	IN2016_v03	Pelagic_Public	NA	yes	2016-05-05	1.83	34.727	87.75	31.46	2.19	484	188.3	-170.003	-64.5018	2360	2016-05-05	2016	5	5	~500m	521	191231	182182	181730	181189	137391	136792	127678	122006	112117	111830	111317	104074	103631	102683	69658	78402
37554	IN2016_v03	Pelagic_Public	NA	yes	2016-06-19	29.978	34.512	0.38	-0.04	0.14	24.3	187.5	-168.751	-8.4942	5179	2016-06-19	2016	6	19	15_39m	12335	66363	62840	62109	61437	52447	44743	36254	163118	147690	146134	145000	137664	136772	132106	69735	97714
37063	IN2016_v03	Pelagic_Public	NA	yes	2016-05-19	7.268	34.393	6.91	20.33	1.42	400.8	255.4	-170.004	-48.9954	5267	2016-05-19	2016	5	19	~500m	3725	101395	88459	87857	87168	74548	73935	59985	26092	23746	23648	23489	23066	23035	22933	69797	92757
37052	IN2016_v03	Pelagic_Public	NA	yes	2016-05-18	9.012	34.31	2.53	14.64	1.08	85.8	277.2	-169.992	-50.007	5382	2016-05-18	2016	5	18	80_119m	3533	45309	42575	42066	40906	32115	29300	24708	122314	109965	108817	107603	102922	102330	100300	70210	121197
34460	IN2016_v03	Pelagic_Public	NA	yes	2016-06-13	25.294	35.702	0.3	-0.04	0.14	2	207.2	-170.059	-19.0012	2916	2016-06-13	2016	6	13	Surface	10036	63972	54258	53536	52416	41269	38372	31727	94918	81107	80055	79072	75262	74704	72478	70260	136282
34378	IN2016_v03	Pelagic_Public	NA	yes	2016-05-09	1.531	34.002	27.19	28.82	2.03	2	331.2	-170.002	-61.0064	4311	2016-05-09	2016	5	9	Surface	1336	57766	46275	45798	44388	36394	34054	30240	63882	54248	53499	52727	51273	50916	49670	70299	97932
36937	IN2016_v03	Pelagic_Public	NA	yes	2016-05-08	2.131	34.673	80.78	32.94	2.26	534.9	185.1	-170.031	-62.9999	3048	2016-05-08	2016	5	8	~1,000m	821	120649	106728	106327	105958	92240	89886	81846	1416	1055	1015	990	837	835	819	70348	80379
37125	IN2016_v03	Pelagic_Public	NA	yes	2016-05-23	14.187	35.038	0.74	1.81	0.3	50	252.8	-174.784	-42.9322	1058	2016-05-23	2016	5	23	40_79m	4934	36784	34759	34185	33553	27391	24771	20797	146950	128631	123150	120117	108248	106862	102269	70503	125962
37268	IN2016_v03	Pelagic_Public	NA	yes	2016-06-04	20.004	35.811	0.08	0.01	0.05	20.7	225.1	-169.991	-32.4951	5553	2016-06-04	2016	6	4	15_39m	7435	52691	49403	48758	48000	39491	34854	27500	154201	135699	129224	127524	115106	114481	108336	70903	163683
34513	IN2016_v03	Pelagic_Public	NA	yes	2016-05-13	3.614	33.911	8.21	24.54	1.73	112.5	316.1	-170.006	-57.5061	5019	2016-05-13	2016	5	13	80_119m	2032	61208	55258	54889	53896	45313	41184	35585	111689	97365	95720	94115	88237	87581	86005	71050	100576
36935	IN2016_v03	Pelagic_Public	NA	yes	2016-05-08	1.124	34.722	110.14	31.87	2.19	1966	207.4	-170.031	-62.9999	3048	2016-05-08	2016	5	8	~5,000m	810	46457	42094	41569	41143	35058	30291	26576	186275	172585	172149	170377	144566	144381	142836	71051	86268
34494	IN2016_v03	Pelagic_Public	NA	yes	2016-06-22	29.673	34.946	1.38	0.26	0.2	2	187.6	-168.751	-2.50042	5334	2016-06-22	2016	6	22	Surface	13536	68919	63222	62661	61743	51976	45143	35331	95914	86765	85505	84000	78937	78464	76166	71164	125736
37001	IN2016_v03	Pelagic_Public	NA	yes	2016-05-15	1.998	34.729	87.5	31.21	2.18	2001	188.6	-169.997	-54.9975	4812	2016-05-15	2016	5	15	~5,000m	2513	46019	41210	40762	39928	30234	26885	22155	209520	194086	193377	192298	181110	180563	178787	71171	81515
37505	IN2016_v03	Pelagic_Public	NA	yes	2016-06-17	27.433	36.066	0.88	2.55	0.48	86.2	166	-169.999	-12.498	5012	2016-06-17	2016	6	17	80_119m	11533	39555	37748	37041	36354	28508	25039	18954	177765	145169	141917	140761	129670	128751	123560	71187	173206
37594	IN2016_v03	Pelagic_Public	NA	yes	2016-06-21	8.648	34.644	27.74	30.6	2.13	465.2	104.8	-168.75	-4.50045	5638	2016-06-21	2016	6	21	~500m	13125	41377	38258	37079	36246	26544	24178	NA	191880	177394	174922	172659	153987	151799	147972	71213	129008
34377	IN2016_v03	Pelagic_Public	NA	yes	2016-05-09	1.441	34.039	31.69	29.38	2.05	2	330.4	-169.993	-61.4919	3466	2016-05-09	2016	5	9	Surface	1236	85403	64568	64102	63198	54780	52196	46468	79568	67454	66850	66165	64603	64300	63338	71327	98352
37566	IN2016_v03	Pelagic_Public	NA	yes	2016-06-20	30.068	34.649	0.62	0	0.15	25.4	187.2	-168.753	-7.00215	5681	2016-06-20	2016	6	20	15_39m	12635	65549	61781	61244	60453	52658	45624	37426	187300	175355	174044	172820	163596	162641	158777	71393	117157
37454	IN2016_v03	Pelagic_Public	NA	yes	2016-06-15	2.223	34.629	111.56	35.32	2.48	1936.5	147.8	-170.001	-15.4964	5096	2016-06-15	2016	6	15	~5,000m	10713	123173	108849	107979	107008	96732	94838	80902	3026	2473	2388	2321	2112	2101	NA	71444	103317
34466	IN2016_v03	Pelagic_Public	NA	yes	2016-06-15	27.443	35.268	0.41	-0.03	0.15	2	200	-170.002	-16.0017	5152	2016-06-15	2016	6	15	Surface	10636	64857	57769	56259	54738	44583	40176	30925	58536	50680	47800	45882	41012	40826	38921	71449	89317
34506	IN2016_v03	Pelagic_Public	NA	yes	2016-05-08	1.533	34.312	57.66	34.29	2.37	139.4	243.8	-169.998	-62.4988	2592	2016-05-08	2016	5	8	~250m	930	73992	65959	65306	64150	52980	45908	40037	89544	76413	75574	74670	70483	69812	68534	71651	97586
37184	IN2016_v03	Pelagic_Public	NA	yes	2016-05-30	16.585	35.276	0.23	0.03	0.12	35.3	236.5	-172.115	-39.0728	4865	2016-05-30	2016	5	30	15_39m	5935	39589	37302	36719	35947	29193	26414	22015	336815	273294	259988	250277	222556	219118	206323	71717	163096
34544	IN2016_v03	Pelagic_Public	NA	yes	2016-05-04	0.331	34.692	126.01	32.71	2.29	3329	220.7	-170.01	-66.3317	3308	2016-05-04	2016	5	4	~5,000m	201	105049	91543	90932	89941	71055	69973	59736	115604	104125	103729	101593	83253	83157	82806	71860	86229
37643	IN2016_v03	Pelagic_Public	NA	yes	2016-06-23	25.414	35.526	3.16	7.96	0.73	85.6	139.9	-168.744	-0.49677	5498	2016-06-23	2016	6	23	80_119m	13933	48619	45273	43878	43072	31883	29823	NA	154041	130183	128713	127475	107711	106603	103180	71864	144935
34407	IN2016_v03	Pelagic_Public	NA	yes	2016-05-22	12.509	34.657	0.59	3.6	0.43	2	258.7	-173.142	-44.8346	3830	2016-05-22	2016	5	22	Surface	4536	37160	31471	30965	29895	23142	21783	18676	137115	120209	117896	115735	110044	107773	104788	71991	117700
34547	IN2016_v03	Pelagic_Public	NA	yes	2016-05-04	1.361	34.726	99.28	31.99	2.22	485	198.1	-170.01	-66.3317	3308	2016-05-04	2016	5	4	~500m	223	79787	69164	68502	66748	48513	44656	36831	76328	69248	68576	67558	61639	61366	60552	72018	86947
37468	IN2016_v03	Pelagic_Public	NA	yes	2016-06-15	7.022	34.451	22.14	28.47	2.02	538.6	158.1	-169.998	-14.6645	3348	2016-06-15	2016	6	15	~1,000m	10923	139220	127550	126810	125827	105737	104675	90959	3636	3275	3229	3135	2861	2860	NA	72024	91291
37171	IN2016_v03	Pelagic_Public	NA	yes	2016-05-30	15.629	35.18	0.39	0.15	0.16	67.3	241.7	-172.701	-39.9695	4742	2016-05-30	2016	5	30	40_79m	5733	46701	44435	43717	43027	35508	32263	26996	183629	146844	138634	136562	122267	120711	114906	72180	153480
34473	IN2016_v03	Pelagic_Public	NA	yes	2016-06-17	29.278	34.873	0.29	-0.03	0.15	2	189	-169.998	-12.9974	4979	2016-06-17	2016	6	17	Surface	11436	78716	71895	71355	70654	60381	51005	41787	92909	80753	77445	75669	69496	68912	65838	72592	94977
34413	IN2016_v03	Pelagic_Public	NA	yes	2016-05-28	15.627	35.188	0.59	0.67	0.18	2	241.7	-174.409	-42.3962	2663	2016-05-28	2016	5	28	Surface	5136	39923	33181	32639	31355	24120	22843	19454	121872	105006	101200	99027	92880	92261	90309	72976	138423
37443	IN2016_v03	Pelagic_Public	NA	yes	2016-06-14	3.81	34.492	68.06	34.77	2.4	1000.7	149.4	-170	-16.5027	5141	2016-06-14	2016	6	14	~5,000m	10520	55403	47345	46478	45352	36235	33390	26630	34689	32727	32662	32420	31078	31022	NA	72980	95378
37152	IN2016_v03	Pelagic_Public	NA	yes	2016-05-29	8.155	34.514	6.5	20.61	1.42	565.5	225.8	-173.652	-41.2728	3295	2016-05-29	2016	5	29	~1,000m	5423	235863	207983	207023	205893	169912	168535	153614	6316	5466	5397	5319	4671	4667	4552	73199	94883
37354	IN2016_v03	Pelagic_Public	NA	yes	2016-06-10	1.146	34.709	119.92	32.01	2.22	5778.5	208.4	-170.004	-23.9956	5689	2016-06-10	2016	6	10	~8,000m	9001	156745	145371	145018	144658	129750	128365	122039	2785	2398	2366	2331	1608	1606	1495	73287	113216
34552	IN2016_v03	Pelagic_Public	NA	yes	2016-05-05	1.018	34.72	111.45	31.84	2.24	1000	201.7	-170.033	-65.6622	3317	2016-05-05	2016	5	5	~1,000m	317	70760	61807	61123	59723	42610	39364	33023	70847	62758	62126	61480	51527	51382	50342	73432	87467
37080	IN2016_v03	Pelagic_Public	NA	yes	2016-05-20	6.178	34.36	15.95	26.26	1.76	964.7	217.3	-170.911	-46.7187	5298	2016-05-20	2016	5	20	~1,000m	4220	58613	50449	49287	47790	35106	32390	25869	179809	159349	158676	157630	149949	149488	147250	73580	173498
34485	IN2016_v03	Pelagic_Public	NA	yes	2016-06-20	30.075	34.649	0.63	0	0.15	2	188.2	-168.753	-7.00215	5681	2016-06-20	2016	6	20	Surface	12636	70921	64583	64104	63358	54348	46334	38587	117478	103035	100122	98371	88715	87865	84361	73638	105580
34508	IN2016_v03	Pelagic_Public	NA	yes	2016-05-09	1.453	34.044	32.05	29.32	2.05	136.3	328.5	-169.993	-61.4919	3466	2016-05-09	2016	5	9	~250m	1231	74727	66513	66053	65032	56419	50922	45560	55590	48303	47652	47083	45719	45429	44561	73804	89028
37279	IN2016_v03	Pelagic_Public	NA	yes	2016-06-04	19.834	35.724	0.23	0.04	0.08	103	222.5	-169.979	-31.4896	5554	2016-06-04	2016	6	4	80_119m	7632	52998	49639	48367	47322	37473	34013	26094	120504	110684	108035	107122	101151	100760	96069	73824	143418
37004	IN2016_v03	Pelagic_Public	NA	yes	2016-05-15	4.523	33.957	6.32	22.98	1.63	75.2	307	-169.997	-54.9975	4812	2016-05-15	2016	5	15	40_79m	2533	59624	49177	48713	48383	44350	43094	38571	146510	130772	130643	129964	128074	127820	127587	73846	88630
34414	IN2016_v03	Pelagic_Public	NA	yes	2016-05-29	15.277	35.087	0.3	0.58	0.2	2	244.8	-174.255	-42.169	2865	2016-05-29	2016	5	29	Surface	5236	40060	33529	33094	31969	24772	23177	19635	93943	78438	74522	71604	65433	64827	62846	74027	147801
37299	IN2016_v03	Pelagic_Public	NA	yes	2016-06-05	2.254	34.628	111.67	35.51	2.5	2086.6	147.7	-169.996	-29.499	5133	2016-06-05	2016	6	5	~5,000m	8013	6368	2763	2742	2712	2701	2699	2210	15305	13789	13639	13493	12558	12538	12212	74035	96263
34673	IN2016_v03	Pelagic_Public	NA	yes	2016-05-19	1.028	34.703	121.8	32.17	2.22	5400	208.8	-169.993	-47.9945	5308	2016-05-19	2016	5	19	~8,000m	3901	174021	153179	152832	152463	123358	122867	118120	7132	5914	5799	5694	4641	4635	4319	74372	98573
34500	IN2016_v03	Pelagic_Public	NA	yes	2016-05-04	-1.369	34.098	72.56	30.83	2.14	115.8	332.2	-170	-66.3332	3308	2016-05-04	2016	5	4	80_119m	231	77999	71329	70823	69285	57928	50732	44125	119155	108445	107158	105467	100422	98924	97471	74702	108375
34662	IN2016_v03	Pelagic_Public	NA	yes	2016-05-16	2.219	34.701	82.19	31.99	2.22	2000	181.7	-169.991	-53.5009	5229	2016-05-16	2016	5	16	~5,000m	2813	81425	63587	63169	61719	51091	49815	43748	80956	69023	68210	63825	53599	53416	50112	74733	118041
37143	IN2016_v03	Pelagic_Public	NA	yes	2016-05-29	15.259	35.087	0.32	0.6	0.2	24.9	244.9	-174.255	-42.169	2865	2016-05-29	2016	5	29	15_39m	5235	54589	43732	42584	41884	36160	34060	29797	115470	103816	102585	101057	97038	96317	93055	74966	121777
34509	IN2016_v03	Pelagic_Public	NA	yes	2016-05-09	1.534	34.017	28.6	29.12	2.05	134.9	328.8	-170.002	-61.0064	4311	2016-05-09	2016	5	9	~250m	1331	69303	60025	59609	58639	50497	45466	40361	75325	65720	65006	64097	62569	62274	61348	75140	92519
34507	IN2016_v03	Pelagic_Public	NA	yes	2016-05-08	0.694	34.085	45.56	29.83	2.07	126.3	332.9	-169.995	-62.0027	3268	2016-05-08	2016	5	8	~250m	1131	59815	54049	53693	52687	45491	40858	36921	111071	94419	91379	89365	85600	85006	83101	75294	106268
34373	IN2016_v03	Pelagic_Public	NA	yes	2016-05-06	0.106	34.091	51.23	28.92	2.05	2	326.1	-170.059	-63.9931	2801	2016-05-06	2016	5	6	Surface	636	52331	41687	41272	40272	33941	31888	28903	83702	71593	70182	68789	67007	66477	65335	75520	108468
34651	IN2016_v03	Pelagic_Public	NA	yes	2016-05-12	2.379	34.62	75.31	33.41	2.3	965	177.7	-169.998	-58.9924	4763	2016-05-12	2016	5	12	~1,000m	1720	72925	61503	59849	58591	44864	40285	33633	55259	48391	47673	47124	40610	40416	38880	75521	117442
34663	IN2016_v03	Pelagic_Public	NA	yes	2016-05-16	3.182	34.391	51.59	33.47	2.32	1000	190.6	-169.991	-53.5009	5229	2016-05-16	2016	5	16	~1,000m	2820	66902	53355	52648	50707	38915	37032	31277	113602	92094	91326	90382	85485	85210	78846	75727	124917
37087	IN2016_v03	Pelagic_Public	NA	yes	2016-05-21	7.629	34.42	5.85	19.32	1.35	550.6	252.4	-171.373	-46.3285	5098	2016-05-21	2016	5	21	~1,000m	4325	36154	33978	33055	32194	24631	22572	18364	75760	67115	66678	66380	62459	62102	60798	76012	117665
37386	IN2016_v03	Pelagic_Public	NA	yes	2016-06-11	4.474	34.371	37.96	32.03	2.16	966.2	178.6	-170	-21.5007	5431	2016-06-11	2016	6	11	~1,000m	9520	60708	53321	53130	52561	46205	44273	39076	1319	1094	1056	984	756	754	695	76144	92592
34391	IN2016_v03	Pelagic_Public	NA	yes	2016-05-16	7.114	34.18	3.87	17.91	1.29	12.3	290.9	-170.014	-53.0036	5214	2016-05-16	2016	5	16	Surface	2936	56009	46753	46331	44795	35245	33424	29039	91755	77824	75969	74528	71203	70671	69370	76214	117069
36971	IN2016_v03	Pelagic_Public	NA	yes	2016-05-13	1.764	34.739	92.85	31.19	2.15	2086.8	194.4	-170.006	-57.5029	5019	2016-05-13	2016	5	13	~5,000m	2012	53337	47090	46340	45384	33943	30724	25675	262181	246634	245988	237547	194295	193747	192536	76564	96779
37442	IN2016_v03	Pelagic_Public	NA	yes	2016-06-14	2.208	34.631	113.38	35.64	2.47	2000.5	147.1	-170	-16.5027	5141	2016-06-14	2016	6	14	~5,000m	10513	66800	56722	55916	55069	48817	46617	39230	37168	34960	34750	34489	32499	32406	NA	76602	96741
34505	IN2016_v03	Pelagic_Public	NA	yes	2016-05-08	0.429	34.08	46.42	29.65	2.07	111.9	337.7	-170.037	-63.0042	3048	2016-05-08	2016	5	8	80_119m	832	55916	50737	50353	49446	42825	38096	34837	113365	95786	92060	89724	85795	84773	82993	76681	107151
34461	IN2016_v03	Pelagic_Public	NA	yes	2016-06-13	26.195	35.484	0.28	-0.02	0.14	2	204	-170.002	-18.5012	5273	2016-06-13	2016	6	13	Surface	10136	58223	49342	48641	47319	36737	34093	27705	103156	90007	88796	88012	83879	83276	81048	76785	150983
37289	IN2016_v03	Pelagic_Public	NA	yes	2016-06-05	4.782	34.334	27.69	30.23	2.05	1066.6	199.2	-169.994	-30.5042	5567	2016-06-05	2016	6	5	~5,000m	7819	31299	27050	26997	26977	23290	23192	21477	645	511	482	487	436	433	404	76896	92704
37553	IN2016_v03	Pelagic_Public	NA	yes	2016-06-19	27.194	35.987	1.03	4.47	0.63	100.7	147.4	-168.751	-8.4942	5179	2016-06-19	2016	6	19	80_119m	12332	55923	53010	51968	51131	38755	34953	26835	178545	154075	152777	152319	145919	144926	140565	76969	152961
37166	IN2016_v03	Pelagic_Public	NA	yes	2016-05-29	15.462	35.116	0.25	0.15	0.18	35.6	243.7	-173.022	-40.3974	4592	2016-05-29	2016	5	29	15_39m	5635	45070	42383	41703	41010	33799	31121	26246	167974	144300	139519	134800	123449	122291	117917	77240	152454
37200	IN2016_v03	Pelagic_Public	NA	yes	2016-05-31	7.878	34.467	5.38	20.11	1.37	536.1	231.7	-171.196	-37.7638	5034	2016-05-31	2016	5	31	~1,000m	6225	91757	74526	73583	72008	56111	55209	43596	26052	22755	22696	22509	21162	21138	20805	77480	103187
37499	IN2016_v03	Pelagic_Public	NA	yes	2016-06-17	29.206	34.966	0.43	0.39	0.22	49.8	189.5	-169.998	-12.9974	4979	2016-06-17	2016	6	17	40_79m	11434	50040	47126	46534	45758	38552	34001	26750	117677	107125	106084	105661	102585	102056	99521	77699	108271
37057	IN2016_v03	Pelagic_Public	NA	yes	2016-05-18	7.247	34.395	6.87	20.14	1.4	464.5	257.2	-170.017	-49.4991	5214	2016-05-18	2016	5	18	~500m	3625	82888	75515	75180	74873	61205	60322	48852	43871	38842	38736	38453	36957	36816	36100	77881	95689
37201	IN2016_v03	Pelagic_Public	NA	yes	2016-05-31	16.663	35.215	0.22	0.02	0.13	59.2	235.2	-171.196	-37.7638	5034	2016-05-31	2016	5	31	40_79m	6234	37420	35026	34390	33768	27839	25360	21303	132634	112422	107589	104806	95874	94599	90912	78542	156177
37517	IN2016_v03	Pelagic_Public	NA	yes	2016-06-17	26.695	36.128	0.78	3.59	0.55	104.2	153.5	-169.999	-11.4957	5069	2016-06-17	2016	6	17	80_119m	11732	56302	52919	52076	51044	39719	36462	28456	186137	169779	169121	168435	159136	158494	153222	78642	109437
34678	IN2016_v03	Pelagic_Public	NA	yes	2016-05-19	11.468	34.619	0.88	6.67	0.6	40	262	-169.993	-47.9945	5308	2016-05-19	2016	5	19	15_39m	3934	58148	53362	52876	51679	41973	38121	31737	143694	116740	113163	110737	102650	101413	99367	78713	113641
37578	IN2016_v03	Pelagic_Public	NA	yes	2016-06-20	30.299	34.893	0.59	0.02	0.14	19.7	186.5	-168.751	-5.9993	5679	2016-06-20	2016	6	20	15_39m	12835	57375	54258	53736	53074	45650	39360	32228	167046	155284	154238	153586	147097	146043	141022	78844	112571
37138	IN2016_v03	Pelagic_Public	NA	yes	2016-05-29	1.64	34.727	100.4	31.92	2.2	2889.2	192.8	-174.255	-42.169	2865	2016-05-29	2016	5	29	~5,000m	5201	65416	51848	50396	49242	39421	36583	31513	307436	285414	284673	282889	246292	244905	239472	78869	102957
34480	IN2016_v03	Pelagic_Public	NA	yes	2016-06-18	29.978	34.595	0.27	-0.05	0.15	2	187.2	-168.999	-9.49903	5355	2016-06-18	2016	6	18	Surface	12136	75366	68935	68445	67720	58503	49839	41058	69886	62666	62004	61169	57338	56863	54286	78933	99230
37456	IN2016_v03	Pelagic_Public	NA	yes	2016-06-15	8.578	34.522	18.93	26.87	1.96	465.9	140.5	-170.001	-15.4964	5096	2016-06-15	2016	6	15	~500m	10725	103462	90410	89569	88829	70209	68232	51019	4548	3953	3906	3880	3707	3702	NA	78944	103698
37613	IN2016_v03	Pelagic_Public	NA	yes	2016-06-22	29.972	34.844	0.69	0.02	0.18	40.8	187.4	-168.751	-2.99973	5387	2016-06-22	2016	6	22	40_79m	13434	55065	51509	50783	50154	42262	37438	NA	108353	100616	99996	99461	90770	90354	88322	79047	129231
37309	IN2016_v03	Pelagic_Public	NA	yes	2016-06-06	22.153	35.841	0.31	0.01	0.03	19.9	216.4	-169.984	-28.9992	5603	2016-06-06	2016	6	6	15_39m	8135	40510	36755	36059	35367	29880	27123	22394	136568	125096	123272	122497	114963	114504	111264	79259	212687
37106	IN2016_v03	Pelagic_Public	NA	yes	2016-05-22	12.643	34.737	0.38	3.53	0.42	73.2	257.2	-173.502	-44.5223	3411	2016-05-22	2016	5	22	40_79m	4632	35705	33752	33127	31895	24721	22444	19096	127620	111720	109999	109277	105513	103892	101578	79470	149109
34510	IN2016_v03	Pelagic_Public	NA	yes	2016-05-11	2.214	33.935	17.03	27.37	1.91	132.6	327.8	-170.022	-60.0007	3895	2016-05-11	2016	5	11	~250m	1531	75617	67046	66685	65694	56488	51335	45190	81211	70972	69980	68777	66351	66071	64752	79520	96321
37518	IN2016_v03	Pelagic_Public	NA	yes	2016-06-17	29.499	34.711	0.25	-0.05	0.14	25.5	188.7	-169.999	-11.4957	5069	2016-06-17	2016	6	17	15_39m	11735	51736	48693	48215	47498	40422	35470	29401	306716	290361	289802	288157	277646	275647	270119	79711	132900
34668	IN2016_v03	Pelagic_Public	NA	yes	2016-05-19	2.469	34.63	81.34	33.63	2.33	2085	170.6	-170	-48.5025	5306	2016-05-19	2016	5	19	~5,000m	3813	81871	64948	64631	63487	51130	49642	41475	85439	74180	73380	72045	60225	59586	58164	79743	123845
37339	IN2016_v03	Pelagic_Public	NA	yes	2016-06-09	10.884	34.782	3.97	15.34	1.09	502.2	202.2	-170.002	-25.4917	5805	2016-06-09	2016	6	9	~1,000m	8725	106402	99735	99214	98597	75369	74669	62835	71518	65569	65413	64949	62150	61978	60622	79879	99434
37530	IN2016_v03	Pelagic_Public	NA	yes	2016-06-18	29.772	34.54	0.3	-0.05	0.15	33.3	187.8	-169.999	-10.4981	4881	2016-06-18	2016	6	18	15_39m	11934	55062	52100	51545	50731	42854	36932	30124	215414	198389	196910	195633	186502	185230	180173	79963	112175
37347	IN2016_v03	Pelagic_Public	NA	yes	2016-06-09	23.261	35.717	0.28	-0.04	0.03	21.3	213.8	-170.004	-24.9931	5637	2016-06-09	2016	6	9	15_39m	8835	38339	32213	31536	31050	26445	24745	20852	252480	237110	234475	231045	210095	209125	202227	79986	126452
37240	IN2016_v03	Pelagic_Public	NA	yes	2016-06-02	2.383	34.616	103.43	34.98	2.45	2001.6	152.2	-170.002	-34.5018	5501	2016-06-02	2016	6	2	~5,000m	7013	80984	73351	72884	72401	60865	59160	51048	32427	30744	30555	30371	28192	28140	27708	80187	102299
36947	IN2016_v03	Pelagic_Public	NA	yes	2016-05-08	1.192	34.725	108.37	31.74	2.19	1999.2	206.8	-170.005	-62.0026	3268	2016-05-08	2016	5	8	~5,000m	1108	40097	37115	36417	35567	26333	23246	19198	128974	119086	118453	113153	94402	94138	92737	80204	95058
37434	IN2016_v03	Pelagic_Public	NA	yes	2016-06-14	26.479	35.478	0.45	-0.03	0.16	62	203.5	-170.001	-17.4987	5030	2016-06-14	2016	6	14	40_79m	10334	69937	60458	59312	58644	50115	45568	36813	233245	216719	216015	214356	206084	205441	NA	80243	126458
37148	IN2016_v03	Pelagic_Public	NA	yes	2016-05-29	15.578	35.154	0.73	0.61	0.2	35.2	243.2	-173.951	-41.7276	3118	2016-05-29	2016	5	29	15_39m	5335	44103	41924	41271	40545	32658	29927	25530	193708	162651	153782	148258	129431	127351	120044	80401	146329
37147	IN2016_v03	Pelagic_Public	NA	yes	2016-05-29	15.591	35.157	0.74	0.64	0.2	59.4	242.6	-173.951	-41.7276	3118	2016-05-29	2016	5	29	40_79m	5334	49823	47354	46646	45887	37369	33783	28515	172815	139831	131904	127020	110744	109586	102849	80555	146849
37539	IN2016_v03	Pelagic_Public	NA	yes	2016-06-18	4.273	34.536	74.77	37.11	2.63	1035.5	114.7	-168.999	-9.49903	5355	2016-06-18	2016	6	18	~5,000m	12120	91633	84701	84196	83850	70571	69561	55796	15830	14543	14491	14335	9169	9152	9036	80575	95756
34504	IN2016_v03	Pelagic_Public	NA	yes	2016-05-06	0.271	34.142	55.03	30.41	2.14	98.1	310.4	-170.059	-63.9931	2801	2016-05-06	2016	5	6	80_119m	630	56811	49600	49123	47922	40095	37035	33626	100374	87563	86531	85483	83050	82646	81126	80776	101854
37607	IN2016_v03	Pelagic_Public	NA	yes	2016-06-22	26.586	36.117	1.79	5.61	0.67	114.4	155.3	-168.751	-3.50138	5025	2016-06-22	2016	6	22	80_119m	13332	49539	45377	44166	43195	32882	30720	NA	157280	141877	141203	140788	118118	117732	114631	80821	113700
37182	IN2016_v03	Pelagic_Public	NA	yes	2016-05-30	8.189	34.511	5.65	20.12	1.37	536.6	223.9	-172.115	-39.0728	4865	2016-05-30	2016	5	30	~1,000m	5925	91539	66079	65097	64194	45766	44137	33398	30344	26898	26762	26380	24469	24445	23971	80984	109023
37115	IN2016_v03	Pelagic_Public	NA	yes	2016-05-22	3.715	34.491	64.1	32.95	2.27	1467.9	176.2	-173.938	-44.1559	1897	2016-05-22	2016	5	22	~5,000m	4806	74509	45014	44440	43858	36239	34461	27325	117544	108744	108351	106995	98816	97895	95287	81044	90179
34457	IN2016_v03	Pelagic_Public	NA	yes	2016-06-12	25.524	35.568	0.37	-0.04	0.13	2	205.6	-169.999	-20.5032	5679	2016-06-12	2016	6	12	Surface	9736	58715	49440	48705	47646	38297	36068	30057	83955	72263	71604	70897	68440	67808	66241	81144	145005
37101	IN2016_v03	Pelagic_Public	NA	yes	2016-05-22	12.545	34.73	0.61	3.63	0.44	37.1	258.1	-173.142	-44.835	3830	2016-05-22	2016	5	22	15_39m	4534	34198	32479	31963	30797	24005	21809	18468	141433	123483	121145	120292	114796	112839	109864	81312	152213
37251	IN2016_v03	Pelagic_Public	NA	yes	2016-06-03	1.109	34.708	118.87	32.11	2.22	5548.7	207.2	-170.002	-33.5016	5445	2016-06-03	2016	6	3	~8,000m	7201	44112	40852	40546	39945	33894	32955	29669	980	904	896	894	748	748	748	81369	112804
37431	IN2016_v03	Pelagic_Public	NA	yes	2016-06-14	26.497	35.469	0.36	0.01	0.15	23.1	203	-170	-17.9986	4928	2016-06-14	2016	6	14	15_39m	10235	62576	58145	57285	56826	47749	42962	34510	121716	109864	107696	106118	101167	100408	NA	81984	154845
37092	IN2016_v03	Pelagic_Public	NA	yes	2016-05-22	6.587	34.371	12.22	24.61	1.66	937.2	224.5	-172.735	-45.1768	4666	2016-05-22	2016	5	22	~1,000m	4421	167730	154657	154367	153948	128983	126604	116846	132340	118078	117607	117007	108376	107656	104971	82069	98879
37255	IN2016_v03	Pelagic_Public	NA	yes	2016-06-03	19.256	35.729	0.1	0.02	0.08	66.8	227.9	-170.002	-33.5016	5445	2016-06-03	2016	6	3	40_79m	7233	52603	49535	48923	48035	39974	35764	28736	118169	111108	109776	108737	103806	103473	100674	82103	154426
34502	IN2016_v03	Pelagic_Public	NA	yes	2016-05-05	0.94	34.513	78.46	33.43	2.34	139.4	216.1	-169.993	-64.9973	2866	2016-05-05	2016	5	5	~250m	431	63007	54184	53663	52942	43917	42446	36034	60866	54595	54072	53635	50518	50288	49436	82199	103558
34503	IN2016_v03	Pelagic_Public	NA	yes	2016-05-06	-0.109	34.121	57.63	29.34	2.07	116.2	321	-169.993	-64.5047	2360	2016-05-06	2016	5	6	80_119m	531	62506	55114	54600	53486	45214	41271	37678	75254	65788	65317	64416	62035	61843	60694	82204	102553
37627	IN2016_v03	Pelagic_Public	NA	yes	2016-06-23	1.352	34.705	122.32	32.46	2.23	6015.1	197.3	-168.75	-1.50055	5925	2016-06-23	2016	6	23	~8,000m	13701	56318	49699	48612	47311	39525	35882	NA	129528	119197	118525	117277	100515	100299	99291	82373	109408
37614	IN2016_v03	Pelagic_Public	NA	yes	2016-06-22	29.969	34.844	0.71	0.02	0.19	20.1	187.4	-168.751	-2.99973	5387	2016-06-22	2016	6	22	15_39m	13435	52379	49124	48491	47889	40366	35629	NA	131215	122226	121277	120668	107175	106689	104321	82777	133298
37461	IN2016_v03	Pelagic_Public	NA	yes	2016-06-15	4.072	34.509	68.4	35.11	2.46	1002.4	139.4	-170	-15.0027	4830	2016-06-15	2016	6	15	~5,000m	10820	83142	73064	72494	72020	62439	60896	48507	1117	793	758	688	632	631	NA	82792	136505
34657	IN2016_v03	Pelagic_Public	NA	yes	2016-05-16	2.903	34.443	59.41	34.09	2.35	1065	183.4	-169.958	-53.9924	5048	2016-05-16	2016	5	16	~5,000m	2719	59180	47191	46122	44216	33079	30357	26308	78865	67431	66090	65108	59144	58668	55862	82813	171050
37327	IN2016_v03	Pelagic_Public	NA	yes	2016-06-08	8.816	34.561	4.83	18.97	1.29	536.7	218	-169.996	-26.4815	5625	2016-06-08	2016	6	8	~1,000m	8525	58709	55197	54859	54380	44932	44232	35485	15489	14015	13917	13808	12702	12687	12443	82915	120784
37250	IN2016_v03	Pelagic_Public	NA	yes	2016-06-03	19.167	35.708	0.13	0	0.08	35.3	228.5	-169.995	-33.9845	5567	2016-06-03	2016	6	3	15_39m	7135	62651	58198	57409	56366	46799	42424	34368	102769	94006	91612	90646	84732	84298	80909	83141	195498
34648	IN2016_v03	Pelagic_Public	NA	yes	2016-05-11	2.258	33.921	15.78	27.11	1.89	35	329.4	-170	-59.9999	3895	2016-05-11	2016	5	11	15_39m	1535	64608	59044	58240	57512	49332	45243	40829	83565	71240	70072	68874	66475	65222	63470	83433	118342
34388	IN2016_v03	Pelagic_Public	NA	yes	2016-05-15	6.061	34.127	4.95	19.83	1.41	2	297.4	-170.003	-54.4981	4829	2016-05-15	2016	5	15	Surface	2636	43053	36008	35619	34450	27645	26284	23458	155235	133256	131145	129341	124316	123440	121897	83502	139840
37044	IN2016_v03	Pelagic_Public	NA	yes	2016-05-18	3.685	34.354	42.96	32.2	2.22	997	197.6	-170	-50.4981	5034	2016-05-18	2016	5	18	~1,000m	3420	177420	165750	165400	164817	138808	137402	127565	68570	60415	60348	60060	58071	58013	57410	83796	118913
34465	IN2016_v03	Pelagic_Public	NA	yes	2016-06-14	27.127	35.44	0.31	-0.05	0.16	2	201.4	-170	-16.5027	5141	2016-06-14	2016	6	14	Surface	10536	62775	57021	56213	55719	45404	39990	32052	73323	63238	60358	58695	53909	53537	51096	84127	121698
37565	IN2016_v03	Pelagic_Public	NA	yes	2016-06-20	28.019	35.984	1.29	3	0.56	100.4	164.7	-168.753	-7.00215	5681	2016-06-20	2016	6	20	80_119m	12632	47125	44446	43446	42631	33148	30203	23245	194977	174707	173685	172825	163502	162511	157437	84167	127025
37180	IN2016_v03	Pelagic_Public	NA	yes	2016-05-30	2.455	34.612	102.38	35.18	2.46	2083.6	152	-172.115	-39.0728	4865	2016-05-30	2016	5	30	~5,000m	5912	152764	110493	109687	108392	90515	89216	82310	5815	4771	4682	4524	3944	3931	3881	84393	109088
34456	IN2016_v03	Pelagic_Public	NA	yes	2016-06-12	24.965	35.622	0.28	-0.03	0.11	2	208.1	-169.999	-20.9973	5477	2016-06-12	2016	6	12	Surface	9636	62761	52937	52161	51100	41021	38263	31725	72350	63142	62493	61997	60074	59823	58691	84398	156898
34462	IN2016_v03	Pelagic_Public	NA	yes	2016-06-14	26.505	35.47	0.37	0.01	0.15	2	203.2	-170	-17.9986	4928	2016-06-14	2016	6	14	Surface	10236	61316	52406	51549	50725	40257	37267	29717	173002	149101	141862	138031	128927	127912	120284	84401	169070
37195	IN2016_v03	Pelagic_Public	NA	yes	2016-05-31	17.081	35.324	0.4	0.02	0.11	74.9	233.7	-171.5	-38.1902	4948	2016-05-31	2016	5	31	40_79m	6133	44342	39891	39050	38656	31991	29394	25047	178311	154053	150690	149028	140459	139234	135648	84642	151668
34447	IN2016_v03	Pelagic_Public	NA	yes	2016-06-09	23.481	35.689	0.36	-0.03	0.05	2	212.5	-170.002	-25.4917	5805	2016-06-09	2016	6	9	Surface	8736	74087	61558	60669	58895	45302	42755	36207	72007	62539	61752	60905	58224	57908	56039	84674	123327
37286	IN2016_v03	Pelagic_Public	NA	yes	2016-06-05	20.876	35.885	0.01	0	0.05	60.9	222.3	-169.996	-31.0006	5608	2016-06-05	2016	6	5	40_79m	7734	53324	49605	48967	48123	40555	36047	28526	110184	101209	98213	97281	90156	89624	84955	84817	151465
37033	IN2016_v03	Pelagic_Public	NA	yes	2016-05-17	6.118	34.269	10.37	23.14	1.58	535.9	259.3	-170.017	-51.4918	4739	2016-05-17	2016	5	17	~1,000m	3225	34632	30910	30379	29419	22456	21288	17634	162066	144148	142971	142282	132336	131301	128299	84887	174433
34557	IN2016_v03	Pelagic_Public	NA	yes	2016-05-11	1.574	34.737	97.95	31.15	2.16	2085	200.2	-170	-59.9999	3895	2016-05-11	2016	5	11	~5,000m	1510	68146	59236	58801	57595	46759	42637	37314	98074	86814	86456	85180	73634	73485	73102	84909	102258
37457	IN2016_v03	Pelagic_Public	NA	yes	2016-06-15	25.205	36.001	0.38	0.2	0.25	92.9	192.5	-170.001	-15.4964	5096	2016-06-15	2016	6	15	80_119m	10732	60352	55667	54619	53728	41680	38201	30400	94220	79166	76753	76101	69492	68901	NA	85047	222445
37097	IN2016_v03	Pelagic_Public	NA	yes	2016-05-22	2.71	34.586	90.98	34.36	2.4	1931.1	160.2	-173.142	-44.835	3830	2016-05-22	2016	5	22	~5,000m	4509	50726	44235	43607	42568	33122	29854	25167	64431	59397	58483	57934	53143	52876	51732	85803	111087
37105	IN2016_v03	Pelagic_Public	NA	yes	2016-05-22	8.182	34.485	5	18.89	1.28	500.7	242.8	-173.502	-44.5223	3411	2016-05-22	2016	5	22	~1,000m	4622	86233	79370	79108	78867	60008	59252	49183	17192	15399	15327	15209	14416	14389	14013	85808	109450
37194	IN2016_v03	Pelagic_Public	NA	yes	2016-05-31	8.599	34.543	4.64	18.48	1.25	499.8	226.8	-171.5	-38.1902	4948	2016-05-31	2016	5	31	~500m	6125	83630	57684	56482	55473	40631	39551	30295	43033	37316	37188	36896	35712	35602	34885	85920	118676
37487	IN2016_v03	Pelagic_Public	NA	yes	2016-06-16	25.031	36.12	0.96	6.24	0.64	111	141.5	-169.999	-13.8176	4337	2016-06-16	2016	6	16	80_119m	11232	35642	33008	32571	31625	25490	24492	18437	98909	90270	89711	89202	85416	85146	83380	86050	116715
37002	IN2016_v03	Pelagic_Public	NA	yes	2016-05-15	2.66	34.491	65.3	34.31	2.39	999.9	178.9	-169.997	-54.9975	4812	2016-05-15	2016	5	15	~1,000m	2520	44482	38079	37724	37032	28606	26809	22591	2807	1870	1838	1782	1479	1472	1464	86111	95941
37619	IN2016_v03	Pelagic_Public	NA	yes	2016-06-22	28.756	35.368	1.76	2.22	0.39	73.8	187.9	-168.751	-2.50042	5334	2016-06-22	2016	6	22	40_79m	13533	60667	56255	55262	54160	43227	39053	NA	119381	109090	107475	106343	93943	93543	89990	86435	151848
37163	IN2016_v03	Pelagic_Public	NA	yes	2016-05-29	5.632	34.374	23.26	28.28	1.93	1035.9	203.8	-173.022	-40.3974	4592	2016-05-29	2016	5	29	~5,000m	5619	165264	129031	128085	126948	106388	105036	88355	28006	25949	25780	25509	23971	23940	23671	86564	101772
36944	IN2016_v03	Pelagic_Public	NA	yes	2016-05-08	0.702	34.061	42.69	29.47	2.08	64.7	336.8	-169.993	-62.4988	2592	2016-05-08	2016	5	8	40_79m	933	47550	44472	43969	43107	37425	32773	29487	117444	104426	104009	103194	101262	100590	98804	86649	123796
37510	IN2016_v03	Pelagic_Public	NA	yes	2016-06-17	8.324	34.602	25.65	29.52	2.07	465.8	121.4	-170.002	-11.9947	5091	2016-06-17	2016	6	17	~500m	11625	58953	54485	53683	52319	39851	35902	28546	152446	141042	140086	139408	123740	123232	120964	86810	192726
37598	IN2016_v03	Pelagic_Public	NA	yes	2016-06-22	2.298	34.637	131.05	38.05	2.7	2001.2	118	-168.752	-3.9948	5078	2016-06-22	2016	6	22	~5,000m	13213	46149	39862	38970	38235	30332	28275	NA	6633	5983	5936	5798	5284	5278	5212	86816	105295
37142	IN2016_v03	Pelagic_Public	NA	yes	2016-05-29	15.252	35.086	0.31	0.62	0.21	50.6	244.9	-174.255	-42.169	2865	2016-05-29	2016	5	29	40_79m	5234	44071	40923	40215	39516	33097	30866	26784	304674	264767	259705	254995	237633	234542	225478	86816	151848
37140	IN2016_v03	Pelagic_Public	NA	yes	2016-05-29	5.799	34.405	24.12	27.93	1.91	1001	203.6	-174.255	-42.169	2865	2016-05-29	2016	5	29	~5,000m	5216	82900	64523	63290	62591	49522	48373	35885	129592	119905	118411	117177	106800	105991	103375	86826	102713
34383	IN2016_v03	Pelagic_Public	NA	yes	2016-05-14	3.919	33.912	6.74	23.79	1.66	2	314.3	-170.001	-57.0087	5071	2016-05-14	2016	5	14	Surface	2136	55469	46526	46192	45058	37443	35041	30731	93912	80933	79757	78333	74623	73996	73228	87236	144411
34385	IN2016_v03	Pelagic_Public	NA	yes	2016-05-14	4.042	33.911	6.36	23.52	1.67	2	313.2	-170.018	-55.9863	5121	2016-05-14	2016	5	14	Surface	2336	64197	54430	54013	52843	45157	41871	36375	97592	84729	83402	82317	79485	79108	78288	87378	126894
37606	IN2016_v03	Pelagic_Public	NA	yes	2016-06-22	7.922	34.618	40.59	38.6	2.68	499.8	51.9	-168.751	-3.50138	5025	2016-06-22	2016	6	22	~500m	13325	51894	47777	46660	45475	34500	31257	NA	3660	3183	3122	3098	2822	2770	2550	87429	167645
37111	IN2016_v03	Pelagic_Public	NA	yes	2016-05-22	7.773	NA	NA	NA	NA	534.7	NA	-173.746	-44.3284	3103	2016-05-22	2016	5	22	~1,000m	4721	56999	36742	35948	35425	29382	28084	23260	35791	31114	30913	30559	27653	27572	26618	87696	103996
37574	IN2016_v03	Pelagic_Public	NA	yes	2016-06-20	2.203	34.641	128.37	36.53	2.62	2061	125	-168.751	-5.9993	5679	2016-06-20	2016	6	20	~5,000m	12813	56371	51929	51327	49994	39439	35333	28403	3189	2899	2874	2857	2113	2110	2091	87787	106869
37438	IN2016_v03	Pelagic_Public	NA	yes	2016-06-14	9.763	34.58	10.77	21.78	1.6	465.5	163.9	-170.001	-17.0014	5012	2016-06-14	2016	6	14	~500m	10425	64175	54192	53336	52855	42226	41140	32212	181344	169186	167610	165899	153445	152934	NA	88098	201900
37076	IN2016_v03	Pelagic_Public	NA	yes	2016-05-20	11.401	34.671	0.96	6.23	0.6	59.8	262.7	-170.469	-47.1121	5404	2016-05-20	2016	5	20	40_79m	4134	67802	59099	58227	56585	46074	42488	37046	152071	132689	132179	131656	129596	128696	126294	88158	160267
34374	IN2016_v03	Pelagic_Public	NA	yes	2016-05-08	0.401	34.078	46.55	29.58	2.07	2	339.2	-170.037	-63.0042	3048	2016-05-08	2016	5	8	Surface	836	48691	39920	39595	38868	33661	30932	28063	121606	99656	95926	93818	90188	89329	87710	88171	139744
34406	IN2016_v03	Pelagic_Public	NA	yes	2016-05-22	12.421	34.653	0.46	3.9	0.44	2	259.7	-172.735	-45.1773	4666	2016-05-22	2016	5	22	Surface	4436	47786	40242	39601	38341	29384	27526	23284	129526	109982	104985	101600	93655	92041	88791	88279	137905
34493	IN2016_v03	Pelagic_Public	NA	yes	2016-06-22	29.93	34.835	0.69	0.02	0.18	2	188.8	-168.751	-2.99973	5387	2016-06-22	2016	6	22	Surface	13436	65358	60170	59538	58720	49554	43172	34030	85310	76469	75152	73989	64776	64347	62348	88408	143058
37049	IN2016_v03	Pelagic_Public	NA	yes	2016-05-18	2.321	34.68	80.63	32.49	2.23	2085.3	177.7	-169.992	-50.007	5382	2016-05-18	2016	5	18	~5,000m	3513	71396	60699	60169	58893	46589	43484	36369	105577	95054	94092	93084	85829	85467	84068	88611	107355
37220	IN2016_v03	Pelagic_Public	NA	yes	2016-06-01	18.179	35.499	0.35	0.02	0.1	20.1	233.7	-169.995	-36.0069	5081	2016-06-01	2016	6	1	15_39m	6635	50234	47046	46462	45462	37730	33861	27457	115640	102263	100484	99644	93892	93373	91245	88616	157582
37074	IN2016_v03	Pelagic_Public	NA	yes	2016-05-20	5.263	34.34	24.54	28.82	1.96	1036.7	209.2	-170.469	-47.1121	5404	2016-05-20	2016	5	20	~5,000m	4120	66486	53275	52783	51716	42036	39361	31517	21757	19484	19419	19100	18461	18440	18343	88670	113345
37595	IN2016_v03	Pelagic_Public	NA	yes	2016-06-21	30.14	34.85	0.7	-0.02	0.18	66.3	187	-168.75	-4.50045	5638	2016-06-21	2016	6	21	40_79m	13133	43208	40705	40074	39434	32101	28169	NA	144670	136536	135486	134499	125682	125021	121887	88972	130907
34556	IN2016_v03	Pelagic_Public	NA	yes	2016-05-11	0.869	34.706	121.04	32.18	2.24	3880	210.1	-170	-59.9999	3895	2016-05-11	2016	5	11	~5,000m	1501	86640	74798	74374	73596	62502	60102	53448	110060	98695	98488	97240	80236	80142	79638	88987	104007
37246	IN2016_v03	Pelagic_Public	NA	yes	2016-06-03	2.296	34.626	107.52	35.19	2.47	2087.1	150.8	-169.995	-33.9845	5567	2016-06-03	2016	6	3	~5,000m	7113	130372	117792	117464	117309	99300	98679	90156	89947	85144	84799	84120	78563	78464	77009	89158	109725
34551	IN2016_v03	Pelagic_Public	NA	yes	2016-05-05	0.556	34.702	124.96	32.4	2.29	2000	208.9	-170.033	-65.6622	3317	2016-05-05	2016	5	5	~5,000m	308	76425	66891	66488	65904	50273	48915	40609	53043	47718	47478	46870	38787	38726	38585	89340	104805
37560	IN2016_v03	Pelagic_Public	NA	yes	2016-06-20	29.994	34.591	0.73	-0.04	0.15	40.9	187.3	-168.75	-7.49845	5271	2016-06-20	2016	6	20	40_79m	12534	41162	38954	38497	38086	32440	27868	22577	197734	183275	181882	180667	173371	171972	166977	89345	121437
37360	IN2016_v03	Pelagic_Public	NA	yes	2016-06-10	1.144	34.708	119.63	31.99	2.2	5767.7	208.3	-169.998	-23.5034	5675	2016-06-10	2016	6	10	~8,000m	9101	45240	36499	36230	35749	32157	30881	28441	12066	10737	10621	10403	7572	7561	7297	89612	124631
37086	IN2016_v03	Pelagic_Public	NA	yes	2016-05-21	5.858	34.369	20.42	27.24	1.86	999.7	208.9	-171.373	-46.3285	5098	2016-05-21	2016	5	21	~1,000m	4320	51521	43948	43112	42119	32847	29919	24137	95394	85351	84652	84211	76734	75898	74162	90049	116108
34384	IN2016_v03	Pelagic_Public	NA	yes	2016-05-14	3.956	33.923	6.94	23.84	1.67	11.5	312.8	-170.008	-56.4935	5074	2016-05-14	2016	5	14	Surface	2236	57193	48520	48119	47068	39513	36716	31762	108787	91452	89640	88612	84268	83839	82842	90108	144910
34534	IN2016_v03	Pelagic_Public	NA	yes	2016-05-20	11.295	34.712	1.34	7.52	0.66	114.2	256.4	-170.469	-47.115	5404	2016-05-20	2016	5	20	80_119m	4132	59320	54667	53962	52600	41463	37144	30510	136698	118922	115684	113875	108086	107160	104916	90141	139674
37562	IN2016_v03	Pelagic_Public	NA	yes	2016-06-20	2.319	34.631	122.76	36.39	2.6	1900.3	127.9	-168.753	-7.00215	5681	2016-06-20	2016	6	20	~5,000m	12614	50290	46657	45810	44536	34395	30504	24675	137089	125154	123691	123000	88192	87907	85988	90218	109243
37390	IN2016_v03	Pelagic_Public	NA	yes	2016-06-12	1.12	34.708	119.08	31.9	2.18	5576.9	207.4	-169.999	-20.9973	5477	2016-06-12	2016	6	12	~8,000m	9601	190125	177457	177013	176724	165937	165410	158387	146	62	51	41	28	28	26	90247	121727
37029	IN2016_v03	Pelagic_Public	NA	yes	2016-05-17	8.048	34.278	2.77	15.19	1.13	49.2	283.8	-170.076	-52.0024	4867	2016-05-17	2016	5	17	40_79m	3134	40421	37646	37180	36250	27989	25949	22199	194429	169559	169007	168020	165551	164962	163573	90503	124541
37068	IN2016_v03	Pelagic_Public	NA	yes	2016-05-19	5.888	34.342	18.19	26.68	1.81	1000.7	218.5	-169.989	-47.4993	5354	2016-05-19	2016	5	19	~5,000m	4020	65433	52192	51433	50279	39369	36783	30083	186845	168891	168625	167886	158972	158401	155774	90554	110430
37433	IN2016_v03	Pelagic_Public	NA	yes	2016-06-14	26.534	35.446	0.47	-0.02	0.18	86.8	203.3	-170.001	-17.4987	5030	2016-06-14	2016	6	14	80_119m	10333	57738	53326	52522	51918	43383	39473	31926	69978	62133	60456	59598	56334	55999	NA	90882	171417
37526	IN2016_v03	Pelagic_Public	NA	yes	2016-06-18	2.031	34.648	122.98	35.97	2.52	2166.4	142.3	-169.999	-10.4981	4881	2016-06-18	2016	6	18	~5,000m	11912	46506	43356	42326	40856	31632	28282	22116	137858	126146	124112	122892	75606	75451	74053	91091	135922
37069	IN2016_v03	Pelagic_Public	NA	yes	2016-05-19	7.697	34.433	5.86	19.21	1.34	500.1	254.3	-169.989	-47.4993	5354	2016-05-19	2016	5	19	~1,000m	4025	27715	25977	25184	24754	19049	17750	14554	166804	148895	147473	146305	136090	134339	130667	91302	227259
37601	IN2016_v03	Pelagic_Public	NA	yes	2016-06-22	30.164	34.908	0.74	-0.01	0.18	75.6	186.5	-168.752	-3.9948	5078	2016-06-22	2016	6	22	40_79m	13233	52565	49413	48841	48264	41441	36525	NA	100328	95443	95024	94444	87264	86918	85342	91356	147046
37523	IN2016_v03	Pelagic_Public	NA	yes	2016-06-18	25.921	36.237	0.9	3.95	0.58	110.2	152.6	-169.999	-10.9976	5133	2016-06-18	2016	6	18	80_119m	11832	53242	49840	48865	47894	36958	33890	26062	233272	199353	198351	197310	189107	188552	185949	91408	124483
37301	IN2016_v03	Pelagic_Public	NA	yes	2016-06-05	8.793	34.555	5.32	18.88	1.32	536.9	215.4	-169.996	-29.499	5133	2016-06-05	2016	6	5	~1,000m	8025	92429	84601	84186	83845	70331	69368	55181	26199	24327	24255	24022	22729	22714	22520	91549	118070
37053	IN2016_v03	Pelagic_Public	NA	yes	2016-05-18	10.396	34.455	1.42	9.55	0.79	36.6	269.5	-169.992	-50.007	5382	2016-05-18	2016	5	18	15_39m	3535	33873	32165	31772	30836	24201	22085	18400	233488	200990	198358	196087	186994	185257	181080	91563	157887
37153	IN2016_v03	Pelagic_Public	NA	yes	2016-05-29	15.413	35.112	0.21	0.13	0.18	62	243.7	-173.652	-41.2728	3295	2016-05-29	2016	5	29	40_79m	5433	40727	38541	37918	37376	30699	27903	23351	124753	95986	89160	88157	81292	80426	77284	91750	184910
37459	IN2016_v03	Pelagic_Public	NA	yes	2016-06-15	1.087	34.71	117.23	31.71	2.2	4892.2	204.8	-170	-15.0027	4830	2016-06-15	2016	6	15	~5,000m	10801	139738	126219	125586	124956	106172	105043	95443	682	452	404	402	350	350	NA	91930	152530
37542	IN2016_v03	Pelagic_Public	NA	yes	2016-06-18	29.905	34.591	0.28	-0.05	0.15	35.9	187.6	-168.999	-9.49903	5355	2016-06-18	2016	6	18	15_39m	12135	61618	58389	57815	57146	48790	41323	33805	193038	182595	181426	179987	166512	165515	161554	91943	142222
36965	IN2016_v03	Pelagic_Public	NA	yes	2016-05-13	1.775	34.738	92.54	31.12	2.14	1999.3	195.2	-170.01	-58.0008	4432	2016-05-13	2016	5	13	~5,000m	1912	47852	42994	42352	41736	33025	28084	23653	169456	158668	157869	154439	134464	134017	132275	92029	130949
34489	IN2016_v03	Pelagic_Public	NA	yes	2016-06-21	30.373	34.978	0.73	-0.02	0.15	2	185.6	-168.75	-4.99815	5583	2016-06-21	2016	6	21	Surface	13036	57159	52254	51709	50958	43791	38218	31820	78182	70806	69697	68740	65028	64575	62651	92049	116482
34674	IN2016_v03	Pelagic_Public	NA	yes	2016-05-19	2.64	34.578	76.81	33.97	2.34	1935	169.6	-169.993	-47.9945	5308	2016-05-19	2016	5	19	~5,000m	3913	93568	83478	83089	82450	68179	66666	55779	97915	87224	86858	85906	75685	75389	74949	92115	121806
37534	IN2016_v03	Pelagic_Public	NA	yes	2016-06-18	7.646	34.579	29.27	29.94	2.09	500	129.8	-169.63	-9.92345	5215	2016-06-18	2016	6	18	~500m	12025	126245	117358	116836	116534	96936	95487	82372	89479	74383	73051	72672	65184	64690	62944	92263	192177
37019	IN2016_v03	Pelagic_Public	NA	yes	2016-05-17	2.267	34.689	81.86	32.47	2.23	1935.4	179	-169.997	-52.5039	5131	2016-05-17	2016	5	17	~5,000m	3013	44251	38450	37905	37137	29801	26871	22574	260954	233724	232669	231481	215641	214209	211206	92379	206553
37031	IN2016_v03	Pelagic_Public	NA	yes	2016-05-17	2.297	34.682	82.09	32.54	2.25	2086.4	178.3	-170.017	-51.4918	4739	2016-05-17	2016	5	17	~5,000m	3212	39974	35735	35127	34121	26255	23225	19465	153139	132957	132462	131694	121197	120683	119316	92870	123776
37550	IN2016_v03	Pelagic_Public	NA	yes	2016-06-19	2.226	34.637	123.41	36.74	2.58	2001.1	130.8	-168.751	-8.4942	5179	2016-06-19	2016	6	19	~5,000m	12313	57525	53400	52533	51020	40032	34793	28387	46109	41894	41593	41407	32731	32657	32131	93037	120579
36995	IN2016_v03	Pelagic_Public	NA	yes	2016-05-15	1.938	34.736	88.53	31.1	2.16	1936.3	191	-170.003	-55.5058	4786	2016-05-15	2016	5	15	~5,000m	2413	40224	35247	34648	34020	26555	23558	19792	213761	199982	199232	187221	164563	163693	161641	93251	117585
37038	IN2016_v03	Pelagic_Public	NA	yes	2016-05-17	3.897	34.321	37.14	31.78	2.18	964.7	205.3	-170.01	-51.0022	5246	2016-05-17	2016	5	17	~1,000m	3320	82576	67083	66572	65954	55598	54296	42764	161857	146807	146347	145544	139632	139004	137916	93432	130684
37533	IN2016_v03	Pelagic_Public	NA	yes	2016-06-18	4.42	34.529	70.85	36.42	2.59	1001.8	115.5	-169.63	-9.92345	5215	2016-06-18	2016	6	18	~5,000m	12020	188189	175967	175499	175102	149887	140433	131377	196791	182092	180038	178868	139126	138597	135945	93465	169458
37032	IN2016_v03	Pelagic_Public	NA	yes	2016-05-17	3.768	34.341	41.28	32.22	2.21	1035.8	200.7	-170.017	-51.4918	4739	2016-05-17	2016	5	17	~5,000m	3220	42489	37627	36884	35824	27710	25336	20813	133024	117585	116633	116110	106859	105141	103374	93544	233697
37577	IN2016_v03	Pelagic_Public	NA	yes	2016-06-20	30.279	34.893	0.58	0.02	0.14	66.1	186.3	-168.751	-5.9993	5679	2016-06-20	2016	6	20	40_79m	12833	55039	51809	51236	50598	43440	37683	30888	212663	197301	196235	195739	188980	187751	182482	93752	129127
37131	IN2016_v03	Pelagic_Public	NA	yes	2016-05-23	14.208	35.034	0.77	1.69	0.29	50.7	254.1	-174.648	-42.7505	1591	2016-05-23	2016	5	23	40_79m	5034	36299	33576	33094	32523	27468	25512	21867	134258	118996	115140	113139	104856	103514	100094	93818	168063
37261	IN2016_v03	Pelagic_Public	NA	yes	2016-06-03	17.322	35.513	0.25	0.49	0.18	96.1	239.1	-170.003	-32.9953	5604	2016-06-03	2016	6	3	80_119m	7332	62759	58686	57288	56275	43288	38904	29978	128907	121195	119950	119146	114062	113425	109008	93910	201128
37013	IN2016_v03	Pelagic_Public	NA	yes	2016-05-16	2.175	34.714	83.12	31.77	2.18	2086.2	183.4	-170.014	-53.0035	5214	2016-05-16	2016	5	16	~5,000m	2913	110143	97553	97227	97000	82183	80913	68990	148238	135174	134335	133469	119866	119335	117760	94213	160494
37040	IN2016_v03	Pelagic_Public	NA	yes	2016-05-17	7.944	34.275	2.74	15.5	1.14	62.8	284.1	-170.01	-51.0022	5246	2016-05-17	2016	5	17	40_79m	3333	44702	42425	41849	40645	31723	28718	24478	119098	104001	101164	98727	93470	92275	89265	94248	150270
37154	IN2016_v03	Pelagic_Public	NA	yes	2016-05-29	15.409	35.112	0.22	0.14	0.18	39.9	244.3	-173.652	-41.2728	3295	2016-05-29	2016	5	29	15_39m	5434	40863	38788	38174	37579	30775	28203	23819	371460	319922	309931	303407	279400	275679	263301	94331	196583
37548	IN2016_v03	Pelagic_Public	NA	yes	2016-06-19	29.926	34.529	0.39	-0.01	0.14	20.2	187.6	-168.875	-8.99877	4909	2016-06-19	2016	6	19	15_39m	12235	48669	46066	45574	44942	38674	33626	27708	164015	147084	144711	143692	137188	136300	132515	94427	132706
37199	IN2016_v03	Pelagic_Public	NA	yes	2016-05-31	5.266	34.333	22.9	28.85	1.95	1034.3	205.3	-171.196	-37.7638	5034	2016-05-31	2016	5	31	~5,000m	6220	200546	181099	180369	179452	151837	149149	135732	9609	8654	8613	8544	8195	8182	8034	94432	105988
34401	IN2016_v03	Pelagic_Public	NA	yes	2016-05-19	11.461	34.617	0.88	6.66	0.61	2	262.1	-169.991	-47.9897	5308	2016-05-19	2016	5	19	Surface	3936	57647	49738	49177	47769	37330	34909	29347	129140	107137	105163	103089	96880	96188	94258	94531	148632
34654	IN2016_v03	Pelagic_Public	NA	yes	2016-05-12	2.515	33.894	13.29	26.35	1.85	40	326.8	-169.998	-58.9924	4763	2016-05-12	2016	5	12	15_39m	1734	66841	61440	60733	59455	50014	45596	40838	153805	132431	129812	128340	121624	121045	118818	94635	138059
37008	IN2016_v03	Pelagic_Public	NA	yes	2016-05-15	2.806	34.471	62.08	34.05	2.36	1036.3	181.1	-170.003	-54.4985	4829	2016-05-15	2016	5	15	~5,000m	2620	40983	38240	37344	36587	28108	25009	20578	232631	207096	206714	177358	162157	161052	150389	94640	109757
37476	IN2016_v03	Pelagic_Public	NA	yes	2016-06-16	27.953	35.064	0.48	-0.04	0.18	41.5	198.8	-169.996	-14.2799	3545	2016-06-16	2016	6	16	40_79m	11034	58213	54367	53562	52999	44994	40373	33508	63441	51987	51172	50694	49330	48656	NA	94733	178454
37021	IN2016_v03	Pelagic_Public	NA	yes	2016-05-17	5.317	34.221	14.07	25.48	1.73	466	254.3	-169.997	-52.5039	5131	2016-05-17	2016	5	17	~500m	3025	69384	60286	60047	59815	51780	51247	43664	172004	156358	155093	153907	145009	143056	140110	94973	148372
37359	IN2016_v03	Pelagic_Public	NA	yes	2016-06-10	23.241	35.782	0.34	-0.04	0.06	25.2	214.7	-170.004	-23.9956	5689	2016-06-10	2016	6	10	15_39m	9035	41065	34584	33946	33285	27797	25757	21399	284178	266485	265162	262641	250738	249543	243272	94973	149038
34554	IN2016_v03	Pelagic_Public	NA	yes	2016-05-05	-1.256	34.069	62.95	27.94	1.97	75	340.9	-170.033	-65.6622	3317	2016-05-05	2016	5	5	40_79m	332	61935	55666	55239	54180	47158	42056	38425	87553	77281	76831	76425	75071	74481	73235	94977	108467
37593	IN2016_v03	Pelagic_Public	NA	yes	2016-06-21	4.444	34.545	77.94	38.28	2.72	966.8	101.6	-168.75	-4.50045	5638	2016-06-21	2016	6	21	~1,000m	13120	42655	39593	38642	37764	28746	26169	NA	161407	153038	152386	150990	130495	130239	128822	95052	158900
37535	IN2016_v03	Pelagic_Public	NA	yes	2016-06-18	27.188	35.976	0.98	4.2	0.6	100.8	148.8	-169.63	-9.92345	5215	2016-06-18	2016	6	18	80_119m	12032	42087	40101	39289	38579	30092	27271	21599	198677	183072	181934	180982	173312	171982	166283	95192	134918
37249	IN2016_v03	Pelagic_Public	NA	yes	2016-06-03	19.172	35.709	0.12	0.01	0.08	59.6	228.5	-169.995	-33.9845	5567	2016-06-03	2016	6	3	40_79m	7134	52451	49060	48489	47800	40404	36582	29473	NA	NA	NA	NA	NA	NA	NA	95248	191971
37421	IN2016_v03	Pelagic_Public	NA	yes	2016-06-13	2.211	34.631	113.94	35.69	2.48	1935.9	145.7	-170.002	-18.5012	5273	2016-06-13	2016	6	13	~5,000m	10113	76196	65596	64420	62828	51024	45154	37773	308909	292053	291038	288602	260384	258720	NA	95311	131138
37118	IN2016_v03	Pelagic_Public	NA	yes	2016-05-22	13.288	34.849	0.54	2.4	0.35	88.8	259.8	-173.938	-44.1559	1897	2016-05-22	2016	5	22	80_119m	4825	32710	30981	30368	29831	24319	22380	18705	180079	147547	137175	132127	115488	113471	104664	95370	164178
37208	IN2016_v03	Pelagic_Public	NA	yes	2016-06-01	16.787	35.238	0.09	0.01	0.12	51.1	240.3	-170.598	-36.8755	5301	2016-06-01	2016	6	1	40_79m	6434	68411	64380	63506	62409	51642	44607	35006	163395	142315	134828	132298	114552	113648	107302	95376	220612
37262	IN2016_v03	Pelagic_Public	NA	yes	2016-06-03	19.884	35.807	-0.07	0	0.06	48.6	226.1	-170.003	-32.9953	5604	2016-06-03	2016	6	3	40_79m	7334	61354	57167	56479	55255	45009	40039	31570	99673	93221	91876	91092	85360	84957	82012	95657	219476
37100	IN2016_v03	Pelagic_Public	NA	yes	2016-05-22	12.531	34.733	0.59	3.67	0.44	91.2	257.3	-173.142	-44.835	3830	2016-05-22	2016	5	22	80_119m	4532	37292	35362	34691	33598	25864	23589	20091	157058	141175	138965	137881	131276	129134	125465	95753	176773
37077	IN2016_v03	Pelagic_Public	NA	yes	2016-05-20	11.398	34.668	0.96	6.22	0.61	35.2	262.8	-170.469	-47.1121	5404	2016-05-20	2016	5	20	15_39m	4135	44059	40359	39655	38547	32042	29022	23816	139270	123869	123126	122451	120105	119015	115995	95837	171952
37430	IN2016_v03	Pelagic_Public	NA	yes	2016-06-14	26.046	35.637	0.31	0.02	0.13	75.3	204.9	-170	-17.9986	4928	2016-06-14	2016	6	14	40_79m	10233	72037	65155	64249	63508	53786	48688	39159	228982	208584	207240	205350	197106	196285	NA	95938	157157
36956	IN2016_v03	Pelagic_Public	NA	yes	2016-05-08	1.444	34.038	31.62	29.32	2.05	58.9	330	-169.998	-61.4919	3466	2016-05-08	2016	5	8	40_79m	1234	58326	52405	51903	50934	44989	40460	36177	158471	144658	144249	143615	140755	140151	137955	96000	123694
37612	IN2016_v03	Pelagic_Public	NA	yes	2016-06-22	8.467	34.643	34.77	35.4	2.44	486.9	64.1	-168.751	-2.99973	5387	2016-06-22	2016	6	22	~500m	13425	63361	57994	57372	56746	46630	45178	NA	35760	32802	32725	32414	30446	30398	29935	96245	119778
34653	IN2016_v03	Pelagic_Public	NA	yes	2016-05-12	2.513	33.899	13.3	26.39	1.85	65	326.6	-169.998	-58.9924	4763	2016-05-12	2016	5	12	40_79m	1733	79500	70548	69770	68780	59938	55326	50934	99984	85939	84915	84169	82014	81557	79621	96252	125807
37026	IN2016_v03	Pelagic_Public	NA	yes	2016-05-17	3.737	34.335	40.19	32.08	2.2	1001.8	202.3	-170.076	-52.0024	4867	2016-05-17	2016	5	17	~5,000m	3120	34851	32370	31581	30719	23582	20981	17305	169175	154883	154239	153372	145808	145175	143251	96282	200168
37589	IN2016_v03	Pelagic_Public	NA	yes	2016-06-21	30.397	34.979	0.72	-0.02	0.15	62.1	185.8	-168.75	-4.99815	5583	2016-06-21	2016	6	21	40_79m	13034	94500	84237	83364	82334	73170	65241	NA	137599	128669	127928	127496	123513	122767	119932	96319	130069
37207	IN2016_v03	Pelagic_Public	NA	yes	2016-06-01	13.898	35.143	0.8	3.6	0.39	99	238.3	-170.598	-36.8755	5301	2016-06-01	2016	6	1	80_119m	6432	52381	49202	48450	47079	36654	34196	26266	83119	75138	74574	74096	68503	68388	65290	96342	118528
37532	IN2016_v03	Pelagic_Public	NA	yes	2016-06-18	2.176	34.638	120.57	36.36	2.53	2000.5	137.9	-169.63	-9.92345	5215	2016-06-18	2016	6	18	~5,000m	12013	84493	77879	77403	76941	63539	62463	55608	234289	217311	215243	213681	148801	148159	145410	96363	135050
37490	IN2016_v03	Pelagic_Public	NA	yes	2016-06-16	2.252	34.629	112.26	35.64	2.47	1936.5	144.9	-170.003	-13.5034	4890	2016-06-16	2016	6	16	~5,000m	11313	46757	42849	42238	40718	31878	29062	23639	48748	44728	44427	44182	30128	30077	29415	96416	117675
34660	IN2016_v03	Pelagic_Public	NA	yes	2016-05-16	6.851	34.174	4.21	18.36	1.32	65	292.1	-169.958	-53.9924	5048	2016-05-16	2016	5	16	40_79m	2733	61400	52181	51594	50515	40285	37948	32962	167937	141193	135218	131725	122465	121098	118294	96524	152728
37365	IN2016_v03	Pelagic_Public	NA	yes	2016-06-10	24.144	35.653	0.37	-0.03	0.08	21.9	211.2	-169.998	-23.5034	5675	2016-06-10	2016	6	10	15_39m	9135	33408	31146	30540	30022	25344	23013	18950	202736	183666	177903	174729	158681	157714	150263	96700	224903
37238	IN2016_v03	Pelagic_Public	NA	yes	2016-06-02	18.198	35.493	-0.07	0.02	0.08	19.6	233.6	-169.991	-35.0135	5264	2016-06-02	2016	6	2	15_39m	6935	63817	59837	59102	58068	48058	42957	34553	124290	116307	114888	113944	107551	107030	103576	96986	196902
37590	IN2016_v03	Pelagic_Public	NA	yes	2016-06-21	30.387	34.978	0.72	-0.02	0.15	35.4	185.9	-168.75	-4.99815	5583	2016-06-21	2016	6	21	15_39m	13035	61015	55250	54588	53942	48018	43158	NA	194788	185038	184491	183745	178390	177600	174052	97067	122926
34380	IN2016_v03	Pelagic_Public	NA	yes	2016-05-12	2.519	33.892	13.23	26.37	1.84	2	327.2	-170.001	-58.9971	4763	2016-05-12	2016	5	12	Surface	1736	52112	42831	42462	41562	34155	31110	27830	181393	156838	151907	148901	143728	142540	140519	97085	148849
37401	IN2016_v03	Pelagic_Public	NA	yes	2016-06-12	24.936	35.645	0.28	-0.04	0.1	60.7	207.5	-169.999	-20.5032	5679	2016-06-12	2016	6	12	40_79m	9734	43590	40761	39996	39417	32197	28271	22730	204537	175915	168434	163726	149211	148278	NA	97336	238563
37531	IN2016_v03	Pelagic_Public	NA	yes	2016-06-18	1.132	34.709	117.9	32.29	2.18	5295.6	204.1	-169.63	-9.92345	5215	2016-06-18	2016	6	18	~8,000m	12001	52500	47786	47087	45958	39555	33228	29506	44620	40544	40093	39264	30644	30425	29793	97452	143134
37218	IN2016_v03	Pelagic_Public	NA	yes	2016-06-01	7.973	34.48	5.45	20.06	1.38	466.1	232.1	-169.995	-36.0069	5081	2016-06-01	2016	6	1	~500m	6625	154483	140970	140604	140525	115531	113652	108734	17829	16536	16467	16362	15780	15667	15464	97542	113653
37478	IN2016_v03	Pelagic_Public	NA	yes	2016-06-16	2.154	34.507	114.97	35.63	2.49	2001.5	147.4	-169.998	-13.9691	2974	2016-06-16	2016	6	16	~5,000m	11106	59126	53998	52920	51892	42460	35807	29751	140218	124899	123536	122803	69925	69617	NA	97639	201424
37223	IN2016_v03	Pelagic_Public	NA	yes	2016-06-02	5.287	34.321	20.87	28.47	1.95	1001.9	212.6	-170.007	-35.6807	4368	2016-06-02	2016	6	2	~5,000m	6719	47127	43340	42354	41029	31606	29199	23889	132491	123882	123106	122530	115711	115215	113142	97722	114971
34405	IN2016_v03	Pelagic_Public	NA	yes	2016-05-21	11.793	34.674	0.76	5.45	0.55	2	261	-171.375	-46.3297	5098	2016-05-21	2016	5	21	Surface	4336	51039	43102	42612	41562	32427	30546	26204	83331	71276	69280	68010	65451	64954	63386	97752	156578
37137	IN2016_v03	Pelagic_Public	NA	yes	2016-05-28	15.615	35.188	0.54	0.67	0.18	21	241.9	-174.409	-42.3962	2663	2016-05-28	2016	5	28	15_39m	5135	41267	39100	38408	37695	30555	27841	23409	234787	206051	201763	197527	182767	180112	172901	97995	171065
37236	IN2016_v03	Pelagic_Public	NA	yes	2016-06-02	8.108	34.488	3.95	17.63	1.21	464.8	232	-169.991	-35.0135	5264	2016-06-02	2016	6	2	~500m	6925	183160	171232	170834	171053	146833	144711	134141	14851	14051	14010	13929	13435	13414	13365	98260	114367
37572	IN2016_v03	Pelagic_Public	NA	yes	2016-06-20	30.172	34.773	0.38	-0.01	0.14	20.8	186.8	-168.749	-6.50037	5551	2016-06-20	2016	6	20	15_39m	12735	49160	46447	46007	45347	38948	33409	27546	110826	105151	104913	104432	101053	100734	99547	98593	120827
37506	IN2016_v03	Pelagic_Public	NA	yes	2016-06-17	29.318	34.772	0.4	-0.04	0.16	36	189.3	-169.999	-12.498	5012	2016-06-17	2016	6	17	15_39m	11535	50150	47815	47255	46731	39915	33980	26511	100071	90407	89185	88527	84390	83873	81779	98735	150468
37524	IN2016_v03	Pelagic_Public	NA	yes	2016-06-18	26.811	36.04	1	3.87	0.58	85.8	149	-169.999	-10.9976	5133	2016-06-18	2016	6	18	80_119m	11833	47868	44712	43899	43150	34322	31330	24961	149477	135353	133376	131695	123055	122433	118436	98828	150359
37618	IN2016_v03	Pelagic_Public	NA	yes	2016-06-22	8.605	34.65	33.88	34.78	2.39	501.2	70.1	-168.751	-2.50042	5334	2016-06-22	2016	6	22	~1,000m	13525	63503	55423	54417	52913	41157	38445	NA	6733	6195	6154	6024	5475	5472	5402	98867	121666
37608	IN2016_v03	Pelagic_Public	NA	yes	2016-06-22	29.382	35.16	1.32	1.14	0.29	69.8	187.2	-168.751	-3.50138	5025	2016-06-22	2016	6	22	40_79m	13334	42081	39374	38776	38231	31990	28670	NA	195625	182529	182258	181561	175847	175430	173784	99238	193570
37436	IN2016_v03	Pelagic_Public	NA	yes	2016-06-14	2.278	34.625	111.42	35.62	2.49	1935.8	146.9	-170.001	-17.0014	5012	2016-06-14	2016	6	14	~5,000m	10413	68351	57628	56556	55248	46914	39912	34036	352825	327084	324708	321202	287059	285931	NA	99361	146151
37482	IN2016_v03	Pelagic_Public	NA	yes	2016-06-16	28.683	34.959	0.33	-0.02	0.17	24.9	190.4	-169.998	-13.9691	2974	2016-06-16	2016	6	16	15_39m	11135	40458	37883	37241	36700	30383	26183	21294	168922	157652	156735	155667	152670	151785	NA	99400	187922
37009	IN2016_v03	Pelagic_Public	NA	yes	2016-05-15	4.322	34.238	24.64	29.27	2	535.3	230	-170.003	-54.4985	4829	2016-05-15	2016	5	15	~1,000m	2625	151689	140553	140150	139720	120078	119424	108484	36171	31072	30956	30712	29380	29292	28774	99487	113148
37637	IN2016_v03	Pelagic_Public	NA	yes	2016-06-23	24.097	35.68	2.15	9.24	0.82	89.5	134.4	-168.749	-0.99917	5802	2016-06-23	2016	6	23	80_119m	13833	72387	64154	62260	61189	47319	43945	NA	183768	166575	166121	164295	152633	152035	149517	99506	135526
37470	IN2016_v03	Pelagic_Public	NA	yes	2016-06-15	27.979	35.068	0.46	-0.03	0.17	35.1	198.4	-169.998	-14.6645	3348	2016-06-15	2016	6	15	15_39m	10935	60804	55812	54915	54340	45899	41182	34035	138571	129887	128915	127661	124681	124179	NA	99572	182510
37602	IN2016_v03	Pelagic_Public	NA	yes	2016-06-22	30.192	34.909	0.79	-0.02	0.17	27.1	186.3	-168.752	-3.9948	5078	2016-06-22	2016	6	22	15_39m	13235	46143	43636	43169	42561	36134	31144	NA	121358	114444	114038	113148	95647	95010	93037	99634	143816
34477	IN2016_v03	Pelagic_Public	NA	yes	2016-06-18	29.657	34.695	0.4	-0.05	0.16	2	188.3	-169.999	-10.9976	5133	2016-06-18	2016	6	18	Surface	11836	65554	59540	59090	58276	49641	42936	35645	133506	118115	116180	114949	108562	107582	103749	99785	126441
37504	IN2016_v03	Pelagic_Public	NA	yes	2016-06-17	7.273	34.518	27.43	29.36	2.07	535.4	141.3	-169.999	-12.498	5012	2016-06-17	2016	6	17	~1,000m	11525	41537	39180	38066	37197	27217	23985	17874	90869	83832	82577	81992	70964	70689	68742	99876	202613
37620	IN2016_v03	Pelagic_Public	NA	yes	2016-06-22	29.659	34.944	1.58	0.28	0.21	25.1	188.1	-168.751	-2.50042	5334	2016-06-22	2016	6	22	15_39m	13535	56112	52369	51794	51180	42892	37808	NA	146321	137103	136067	134956	127763	127227	124528	100140	184431
37109	IN2016_v03	Pelagic_Public	NA	yes	2016-05-22	2.335	34.652	91.02	33.69	2.32	2065.9	172.5	-173.746	-44.3284	3103	2016-05-22	2016	5	22	~5,000m	4707	91533	39684	39118	38637	33645	32846	29251	118585	107896	107278	105863	93223	92316	89843	100210	115219
37500	IN2016_v03	Pelagic_Public	NA	yes	2016-06-17	29.192	34.9	0.31	-0.02	0.15	23.7	189.9	-169.998	-12.9974	4979	2016-06-17	2016	6	17	15_39m	11435	44473	42187	41682	40994	34577	28981	22962	164589	154422	153183	152432	147183	146348	141848	100276	134402
37196	IN2016_v03	Pelagic_Public	NA	yes	2016-05-31	17.041	35.322	0.4	0.01	0.11	25.2	233.8	-171.5	-38.1902	4948	2016-05-31	2016	5	31	15_39m	6135	44122	41244	40359	39881	32476	29428	24552	199458	173581	168387	164865	150829	149294	144924	100521	208866
37334	IN2016_v03	Pelagic_Public	NA	yes	2016-06-09	23.421	35.694	0.22	-0.03	0.05	67.4	213.4	-169.996	-25.9841	5611	2016-06-09	2016	6	9	40_79m	8633	24287	23029	22610	22114	18392	16929	14258	142209	130820	129586	128267	122341	121742	118475	100558	176527
37632	IN2016_v03	Pelagic_Public	NA	yes	2016-06-23	29.058	35.322	0.25	1.22	0.29	20.5	190.2	-168.75	-1.50055	5925	2016-06-23	2016	6	23	15_39m	13735	58942	53714	53030	52302	44870	40708	NA	212744	198589	197934	196960	192371	191839	189155	100618	135053
34443	IN2016_v03	Pelagic_Public	NA	yes	2016-06-06	22.07	35.856	0.13	0.01	0.02	2	216.6	-169.997	-28.5013	5455	2016-06-06	2016	6	6	Surface	8236	58395	49073	48345	47126	37242	35061	29534	175067	154559	153636	151956	146884	146003	143021	101213	178198
37176	IN2016_v03	Pelagic_Public	NA	yes	2016-05-30	8.704	34.583	6.15	19.62	1.35	500.8	215.6	-172.414	-39.5151	4770	2016-05-30	2016	5	30	~1,000m	5825	56433	44735	43091	42198	31308	29127	23402	103047	91025	88668	87642	80652	80216	77432	101266	194438
37488	IN2016_v03	Pelagic_Public	NA	yes	2016-06-16	28.819	35.02	NA	NA	NA	2	189.6	-169.999	-13.8176	4337	2016-06-16	2016	6	16	Surface	11236	36214	34481	33994	33640	28471	24226	18583	144648	133923	132142	131140	126209	125496	121717	101343	147590
37181	IN2016_v03	Pelagic_Public	NA	yes	2016-05-30	5.517	34.366	22.65	28.29	1.92	1034.2	202.4	-172.115	-39.0728	4865	2016-05-30	2016	5	30	~5,000m	5920	165390	129195	128397	127151	105113	103453	91581	23642	21071	20907	20809	19280	19224	18569	101501	130857
34438	IN2016_v03	Pelagic_Public	NA	yes	2016-06-05	21.133	35.875	0.01	0	0.05	2	220.4	-169.996	-31.0006	5608	2016-06-05	2016	6	5	Surface	7736	51665	44161	43657	42526	34111	31956	26993	51080	43548	42106	41337	38452	38179	36884	101528	190018
37280	IN2016_v03	Pelagic_Public	NA	yes	2016-06-04	21.298	35.85	0.04	0.02	0.02	26.7	220	-169.979	-31.4896	5554	2016-06-04	2016	6	4	15_39m	7635	65662	61065	60248	59140	48608	43752	34608	144968	134240	131901	130835	121016	120587	115287	101569	141132
37414	IN2016_v03	Pelagic_Public	NA	yes	2016-06-13	1.752	34.671	128.19	35.48	2.46	2964.7	153.5	-170.059	-19.0012	2916	2016-06-13	2016	6	13	~5,000m	10001	162082	147176	146830	146027	133659	133091	121445	240	162	145	143	137	137	NA	101733	146693
37480	IN2016_v03	Pelagic_Public	NA	yes	2016-06-16	7.327	34.504	25.57	28.95	2.05	500.5	143.4	-169.998	-13.9691	2974	2016-06-16	2016	6	16	~1,000m	11121	51194	46045	44891	44130	33318	30069	23122	175657	162543	161594	160416	134064	133521	NA	101762	226600
37256	IN2016_v03	Pelagic_Public	NA	yes	2016-06-03	19.259	35.73	0.1	0.02	0.07	20.3	228	-170.002	-33.5016	5445	2016-06-03	2016	6	3	15_39m	7235	61615	57604	56963	55831	46047	41059	32936	130593	122124	120805	119945	114107	113741	110516	101773	154491
37399	IN2016_v03	Pelagic_Public	NA	yes	2016-06-12	8.887	34.512	8.91	21.38	1.54	535.3	184.8	-169.999	-20.5032	5679	2016-06-12	2016	6	12	~1,000m	9725	110200	101280	100854	100329	86119	84340	70932	11542	10485	10440	10350	9790	9776	NA	101814	179181
36959	IN2016_v03	Pelagic_Public	NA	yes	2016-05-09	1.437	34.735	101.27	31.4	2.18	1935.3	201.6	-170.012	-61.001	4311	2016-05-09	2016	5	9	~5,000m	1311	52090	45067	44509	43783	35041	31716	27465	181599	165676	165194	159855	140283	139975	139054	101854	151900
37178	IN2016_v03	Pelagic_Public	NA	yes	2016-05-30	16.22	35.302	0.25	0.11	0.13	24.9	237.3	-172.414	-39.5151	4770	2016-05-30	2016	5	30	15_39m	5835	44081	41839	41181	40577	33610	30982	25939	191944	158747	152035	149110	134101	132254	125936	101930	216604
34666	IN2016_v03	Pelagic_Public	NA	yes	2016-05-16	7.036	34.184	3.9	18.04	1.31	48.7	290.9	-169.991	-53.5009	5229	2016-05-16	2016	5	16	40_79m	2834	62182	52679	52186	50846	40117	37495	32418	133521	113754	109121	105565	97014	95877	93284	102081	158005
34525	IN2016_v03	Pelagic_Public	NA	yes	2016-05-17	8.329	34.318	2.84	14.94	1.1	114.5	281.3	-170.012	-51.4928	4739	2016-05-17	2016	5	17	80_119m	3232	58020	52587	52113	50693	39896	36698	30882	185935	159933	157251	155151	150176	149235	146977	102085	142226
37525	IN2016_v03	Pelagic_Public	NA	yes	2016-06-18	1.085	34.709	118.27	31.85	2.2	4934.3	203.4	-169.999	-10.4981	4881	2016-06-18	2016	6	18	~5,000m	11901	44667	41042	40400	38948	31447	27894	23919	109540	101594	100433	98574	74526	74077	72016	102238	143398
37352	IN2016_v03	Pelagic_Public	NA	yes	2016-06-10	22.747	35.829	0.41	-0.02	0.02	90.2	215.1	-170.002	-24.4992	5686	2016-06-10	2016	6	10	80_119m	8932	35096	30481	29962	29136	24131	22528	19354	240759	220249	217962	215691	195333	194940	187701	102330	165013
36917	IN2016_v03	Pelagic_Public	NA	yes	2016-05-05	0.686	34.705	125.71	32.35	2.27	2005.8	207	-170.01	-64.9959	2866	2016-05-05	2016	5	5	~5,000m	407	150810	138114	137831	137586	111314	110931	103112	24772	22389	22308	22101	19191	19169	18538	102426	119807
37346	IN2016_v03	Pelagic_Public	NA	yes	2016-06-09	23.136	35.734	0.22	-0.04	0.02	84.9	213.1	-170.004	-24.9931	5637	2016-06-09	2016	6	9	80_119m	8833	31355	29211	28640	28051	22891	21072	17639	151806	138824	135824	134185	124076	123680	119670	102494	151303
36985	IN2016_v03	Pelagic_Public	NA	yes	2016-05-13	3.259	34.267	38.23	32.22	2.2	501	217.4	-170.013	-56.4952	5074	2016-05-13	2016	5	13	~1,000m	2225	81181	60831	60759	60717	60338	60021	56693	1356	1003	973	942	869	867	858	102517	124519
37464	IN2016_v03	Pelagic_Public	NA	yes	2016-06-15	28.099	34.999	0.66	-0.03	0.17	23.7	196.9	-170	-15.0027	4830	2016-06-15	2016	6	15	15_39m	10835	57283	53648	52809	52274	43848	38937	32011	152121	134872	131425	129505	123274	122316	NA	102588	166763
37045	IN2016_v03	Pelagic_Public	NA	yes	2016-05-18	5.723	34.231	10.77	23.48	1.61	502.9	262.2	-170	-50.4981	5034	2016-05-18	2016	5	18	~1,000m	3425	73909	66410	66193	65873	53462	52793	42815	176914	162337	161365	159853	152195	151808	149766	102730	135753
34665	IN2016_v03	Pelagic_Public	NA	yes	2016-05-16	7.041	34.185	3.9	18.02	1.31	99.6	290	-169.991	-53.5009	5229	2016-05-16	2016	5	16	80_119m	2832	49856	42665	42199	40722	31924	30442	26900	141105	120368	116233	113427	106563	105537	103413	102772	161546
36930	IN2016_v03	Pelagic_Public	NA	yes	2016-05-06	1.597	34.738	95.05	31.14	2.16	1001.8	194.6	-170.048	-63.9903	2801	2016-05-06	2016	5	6	~5,000m	615	111399	100003	99103	98325	83429	82741	67966	98262	91870	91834	91391	89563	89468	88247	102817	120595
37104	IN2016_v03	Pelagic_Public	NA	yes	2016-05-22	5.771	34.354	19.73	27.47	1.84	1001	211.3	-173.502	-44.5223	3411	2016-05-22	2016	5	22	~5,000m	4617	63041	53155	52734	52175	42247	41298	33594	110052	98731	98422	97981	94429	94058	92506	103548	188571
34390	IN2016_v03	Pelagic_Public	NA	yes	2016-05-16	7.033	34.184	3.94	18.03	1.31	9.2	291.1	-169.988	-53.502	5229	2016-05-16	2016	5	16	Surface	2836	45255	38233	37767	36551	28197	26425	23003	101721	86293	83934	81907	78562	77734	76409	103553	166374
37059	IN2016_v03	Pelagic_Public	NA	yes	2016-05-18	9.058	34.288	2.11	14.18	1.06	19.2	278	-170.017	-49.4991	5214	2016-05-18	2016	5	18	15_39m	3634	46011	43739	43246	42045	33560	30588	25757	212396	186473	184763	183257	177868	175878	172355	103711	174123
37062	IN2016_v03	Pelagic_Public	NA	yes	2016-05-19	5.001	34.331	26.87	29.42	2.02	1000	208.4	-170.004	-48.9954	5267	2016-05-19	2016	5	19	~1,000m	3720	58238	42266	41787	41010	32659	30689	25202	181470	164989	164730	163713	154498	153453	150896	103732	155114
37329	IN2016_v03	Pelagic_Public	NA	yes	2016-06-08	21.941	35.874	0.13	0	0.03	64.3	219	-169.996	-26.4815	5625	2016-06-08	2016	6	8	40_79m	8534	37658	35481	34793	34150	28113	25928	21777	171594	159498	156914	155121	144012	143482	138901	103939	164421
37529	IN2016_v03	Pelagic_Public	NA	yes	2016-06-18	26.384	36.166	0.83	4.06	0.59	100.6	151.5	-169.999	-10.4981	4881	2016-06-18	2016	6	18	80_119m	11932	48672	45900	45022	44067	33543	30495	23585	153886	135160	133502	132734	125731	125198	120903	104103	156822
36990	IN2016_v03	Pelagic_Public	NA	yes	2016-05-14	2.508	34.565	71.48	33.95	2.37	1035.7	175.4	-170.004	-56.0005	5121	2016-05-14	2016	5	14	~5,000m	2320	38021	35369	34553	33917	26059	22801	19054	166872	155816	154793	151935	131822	131101	128409	104127	212027
37035	IN2016_v03	Pelagic_Public	NA	yes	2016-05-17	8.528	34.341	2.54	13.76	1.03	34.5	280.6	-170.017	-51.4918	4739	2016-05-17	2016	5	17	15_39m	3235	44234	41586	41081	39891	32291	29839	25597	198934	174713	172817	171773	164925	162399	159105	104189	178280
37568	IN2016_v03	Pelagic_Public	NA	yes	2016-06-20	2.252	34.638	126.45	37.12	2.62	1976.2	125.3	-168.749	-6.50037	5551	2016-06-20	2016	6	20	~5,000m	12714	51336	47240	46519	45617	37634	32097	27892	162014	147548	145950	144398	110371	110136	107924	104309	126982
37364	IN2016_v03	Pelagic_Public	NA	yes	2016-06-10	21.784	35.753	0.34	0.29	0.12	107.7	211	-169.998	-23.5034	5675	2016-06-10	2016	6	10	80_119m	9132	32430	30313	29227	28226	22212	20596	16803	159785	139670	133825	131915	117128	116422	109286	104344	246031
37596	IN2016_v03	Pelagic_Public	NA	yes	2016-06-21	30.15	34.856	0.7	-0.02	0.18	20.8	187.2	-168.75	-4.50045	5638	2016-06-21	2016	6	21	15_39m	13135	41841	39376	38780	38238	31137	27475	NA	151298	140790	140032	139127	127753	126544	123464	104541	194589
37244	IN2016_v03	Pelagic_Public	NA	yes	2016-06-02	18.423	35.516	0.11	0.03	0.09	25.7	232.4	-170.002	-34.5018	5501	2016-06-02	2016	6	2	15_39m	7035	71008	65598	64965	63686	52892	48499	39692	111446	103270	101724	100778	94086	93717	90095	104569	144508
36931	IN2016_v03	Pelagic_Public	NA	yes	2016-05-06	2.033	34.708	83.6	31.94	2.22	500.2	183.1	-170.048	-63.9903	2801	2016-05-06	2016	5	6	~1,000m	620	52219	41966	41302	40554	31163	28931	24228	84386	77850	77703	77291	69491	69063	68447	104711	116529
37193	IN2016_v03	Pelagic_Public	NA	yes	2016-05-31	5.732	34.343	17.96	27.25	1.82	999.1	210.3	-171.5	-38.1902	4948	2016-05-31	2016	5	31	~1,000m	6120	55978	37232	36642	36062	28721	27394	21662	5858	5150	5114	5023	4818	4815	4776	104879	128407
37331	IN2016_v03	Pelagic_Public	NA	yes	2016-06-09	2.219	34.631	113.76	35.7	2.5	2065.1	145.8	-169.996	-25.9841	5611	2016-06-09	2016	6	9	~5,000m	8613	58340	52929	52702	52683	47307	47277	45513	10795	9812	9733	9456	8347	8338	7800	104976	134151
37130	IN2016_v03	Pelagic_Public	NA	yes	2016-05-23	14.12	35.024	0.77	1.85	0.31	74.1	253.2	-174.648	-42.7505	1591	2016-05-23	2016	5	23	40_79m	5033	51766	40434	39541	38819	32935	30947	26931	145882	134448	131771	129698	118507	117721	115549	105058	168985
37141	IN2016_v03	Pelagic_Public	NA	yes	2016-05-29	8.7	34.58	6.37	18.89	1.32	501	227.2	-174.255	-42.169	2865	2016-05-29	2016	5	29	~1,000m	5221	92108	71368	70050	69070	54503	53337	41401	161187	150006	148085	146523	138858	137631	133535	105068	117946
34371	IN2016_v03	Pelagic_Public	NA	yes	2016-05-05	-0.357	34.086	55.48	28.18	2.02	36.7	334.6	-169.993	-64.9973	2866	2016-05-05	2016	5	5	15_39m	436	56193	45486	45049	44003	37247	34453	31041	123530	105311	103730	102268	99744	98773	97171	105124	138817
37481	IN2016_v03	Pelagic_Public	NA	yes	2016-06-16	26.796	35.815	0.88	3.5	0.49	74.8	163.8	-169.998	-13.9691	2974	2016-06-16	2016	6	16	40_79m	11133	51953	48005	46771	45671	34299	31315	25200	129686	105826	104897	104278	101785	101551	NA	105504	210084
37093	IN2016_v03	Pelagic_Public	NA	yes	2016-05-22	8.191	34.489	5.04	19.03	1.31	534.8	239.3	-172.735	-45.1768	4666	2016-05-22	2016	5	22	~1,000m	4425	39844	35209	34702	33944	26392	24425	20304	140634	126753	126542	125776	120460	119995	116366	105712	137565
37458	IN2016_v03	Pelagic_Public	NA	yes	2016-06-15	27.796	35.059	0.38	-0.04	0.16	42.2	199.6	-170.001	-15.4964	5096	2016-06-15	2016	6	15	40_79m	10734	50489	47054	46305	45722	37768	33025	26594	147286	127505	123912	122179	115887	115104	NA	105842	198513
37016	IN2016_v03	Pelagic_Public	NA	yes	2016-05-16	7.103	34.181	3.9	17.9	1.29	61	290.4	-170.014	-53.0035	5214	2016-05-16	2016	5	16	40_79m	2934	42131	39701	39103	38136	29999	27543	23803	129250	115895	114929	114111	110448	109566	107432	105853	172468
36963	IN2016_v03	Pelagic_Public	NA	yes	2016-05-09	1.533	34.002	27.21	28.81	2.03	20.4	331.1	-170.012	-61.001	4311	2016-05-09	2016	5	9	15_39m	1335	47464	39701	39206	38474	33737	30459	27414	108294	98961	98649	98103	96372	95903	94961	106511	141371
37113	IN2016_v03	Pelagic_Public	NA	yes	2016-05-22	12.425	34.702	0.54	4.01	0.45	61.4	265.4	-173.746	-44.3284	3103	2016-05-22	2016	5	22	40_79m	4734	34590	32396	31732	31056	25525	23313	19900	148397	120842	111712	107056	93445	91651	85117	106540	161011
37094	IN2016_v03	Pelagic_Public	NA	yes	2016-05-22	12.402	34.73	0.48	4.08	0.46	84.6	258.5	-172.735	-45.1768	4666	2016-05-22	2016	5	22	80_119m	4433	40797	38334	37579	36403	28651	25993	22061	131441	110140	108342	107752	104328	102361	100075	106610	185537
37188	IN2016_v03	Pelagic_Public	NA	yes	2016-05-31	7.898	34.472	NA	NA	NA	565.7	231	-171.806	-38.6344	4930	2016-05-31	2016	5	31	~1,000m	6024	219481	183663	182968	182216	159385	155838	140092	54075	47861	47675	47152	45471	45407	43551	106756	130081
37243	IN2016_v03	Pelagic_Public	NA	yes	2016-06-02	18.385	35.506	0.11	0.03	0.09	49.9	232.6	-170.002	-34.5018	5501	2016-06-02	2016	6	2	40_79m	7034	53121	49581	48919	48155	40163	36127	29282	111660	102304	99666	98465	90722	90366	86564	106913	176631
37353	IN2016_v03	Pelagic_Public	NA	yes	2016-06-10	23.194	35.757	0.54	-0.02	0.03	18.6	214.5	-170.002	-24.4992	5686	2016-06-10	2016	6	10	15_39m	8935	44506	37293	36701	36180	30848	29030	24812	221180	205397	203326	201236	188037	187295	184199	106994	171619
37027	IN2016_v03	Pelagic_Public	NA	yes	2016-05-17	5.968	34.246	9.8	23.03	1.58	498.8	265	-170.076	-52.0024	4867	2016-05-17	2016	5	17	~500m	3125	32937	29720	29093	27959	21739	19750	16528	189048	171044	170485	169907	158362	157598	155630	107021	157880
37494	IN2016_v03	Pelagic_Public	NA	yes	2016-06-16	28.897	35.009	0.37	0.41	0.24	41.5	189.4	-170.003	-13.5034	4890	2016-06-16	2016	6	16	40_79m	11334	45417	43169	42495	41957	35012	29882	22458	129558	115451	113219	112177	105849	105259	101391	107230	155614
37005	IN2016_v03	Pelagic_Public	NA	yes	2016-05-15	4.514	33.944	6.3	22.99	1.63	25	308.3	-169.997	-54.9975	4812	2016-05-15	2016	5	15	15_39m	2535	33773	31300	30906	30337	25857	23242	20470	150080	138564	138064	137109	133340	130975	129975	107405	170416
37527	IN2016_v03	Pelagic_Public	NA	yes	2016-06-18	4.671	34.524	65.88	36.42	2.57	966.5	117.4	-169.999	-10.4981	4881	2016-06-18	2016	6	18	~1,000m	11920	48105	44642	43710	41909	31782	28780	21770	180020	167460	166929	165746	127290	127043	125499	107478	145212
37570	IN2016_v03	Pelagic_Public	NA	yes	2016-06-20	7.689	34.602	34.43	34.67	2.41	535.6	85.1	-168.749	-6.50037	5551	2016-06-20	2016	6	20	~1,000m	12725	62291	57460	56438	55273	40802	36051	28316	302583	279710	278107	276423	254060	253191	248871	107571	169944
37022	IN2016_v03	Pelagic_Public	NA	yes	2016-05-17	7.049	34.187	3.94	18.03	1.29	65	290.4	-169.997	-52.5039	5131	2016-05-17	2016	5	17	40_79m	3033	36588	34556	34116	32975	26397	24141	20773	141348	126204	125341	124521	121265	120259	117931	107632	194665
37440	IN2016_v03	Pelagic_Public	NA	yes	2016-06-14	26.585	35.447	0.45	-0.05	0.16	41	202.8	-170.001	-17.0014	5012	2016-06-14	2016	6	14	40_79m	10434	79476	70659	69422	68673	57940	52363	41799	202959	189029	188121	186571	180480	179544	NA	107695	181771
37064	IN2016_v03	Pelagic_Public	NA	yes	2016-05-19	10.264	34.499	1.51	10.49	0.85	76.6	269.4	-170.004	-48.9954	5267	2016-05-19	2016	5	19	40_79m	3733	43260	41070	40444	39532	31387	28489	23833	211666	186085	182227	179729	170837	167713	162583	107742	171856
37489	IN2016_v03	Pelagic_Public	NA	yes	2016-06-16	1.086	34.71	118	31.72	2.18	4949.8	203.6	-170.003	-13.5034	4890	2016-06-16	2016	6	16	~5,000m	11301	47121	42657	42337	41668	36737	35175	32483	51203	47370	46998	46662	38138	38080	37576	107798	138686
37285	IN2016_v03	Pelagic_Public	NA	yes	2016-06-05	20.542	35.849	0.03	0	0.07	86.8	222.3	-169.996	-31.0006	5608	2016-06-05	2016	6	5	80_119m	7733	44335	41609	40879	39876	31908	27487	21230	85068	77891	76701	76124	73156	72807	69654	107863	166210
37603	IN2016_v03	Pelagic_Public	NA	yes	2016-06-22	1.21	34.706	121.45	32.87	2.25	5087.3	195.9	-168.751	-3.50138	5025	2016-06-22	2016	6	22	~8,000m	13301	55477	47853	46561	45248	37210	34745	NA	192647	182077	181148	179537	156912	156578	155800	108033	140734
37576	IN2016_v03	Pelagic_Public	NA	yes	2016-06-20	8.565	34.647	29.46	32	2.27	465.5	84.1	-168.751	-5.9993	5679	2016-06-20	2016	6	20	~500m	12825	47855	44472	43636	42669	31381	28174	20738	169002	117804	117122	116548	100965	100582	97763	108281	159067
37437	IN2016_v03	Pelagic_Public	NA	yes	2016-06-14	3.985	34.49	65.63	34.62	2.41	966.3	148.3	-170.001	-17.0014	5012	2016-06-14	2016	6	14	~1,000m	10420	80668	67927	66564	65122	51206	45685	37586	82580	71436	70061	69483	64904	64689	NA	108449	168880
37296	IN2016_v03	Pelagic_Public	NA	yes	2016-06-05	20.996	35.875	0.34	0	0.05	76	220.6	-169.981	-29.9906	5432	2016-06-05	2016	6	5	40_79m	7933	58294	54412	53576	52351	42011	37749	30286	107472	100021	99255	98526	94866	94560	92108	109168	204651
37558	IN2016_v03	Pelagic_Public	NA	yes	2016-06-20	8.275	34.624	27.82	30.52	2.13	466	111.5	-168.75	-7.49845	5271	2016-06-20	2016	6	20	~500m	12525	93306	86703	86283	85837	67954	66730	51496	168058	150210	148050	147399	126407	125831	122379	109248	167745
37580	IN2016_v03	Pelagic_Public	NA	yes	2016-06-21	2.357	34.632	124.67	37.36	2.63	1901.1	122.8	-168.75	-5.50222	5476	2016-06-21	2016	6	21	~5,000m	12914	179799	168239	167868	167793	148507	147588	139059	11932	10198	10120	9999	9209	9202	9163	109321	131156
37110	IN2016_v03	Pelagic_Public	NA	yes	2016-05-22	5.559	34.364	23.02	28.35	1.91	1035.7	210.7	-173.746	-44.3284	3103	2016-05-22	2016	5	22	~5,000m	4716	61974	43105	41996	41333	33426	31083	25933	222839	201710	200189	198506	178407	177102	168620	109352	122630
37641	IN2016_v03	Pelagic_Public	NA	yes	2016-06-23	4.408	34.557	86.34	39.06	2.8	1035.9	88.7	-168.744	-0.49677	5498	2016-06-23	2016	6	23	~5,000m	13920	66752	58430	57378	56300	46273	43178	NA	9705	8865	8844	8775	8194	8188	8170	109586	130591
37395	IN2016_v03	Pelagic_Public	NA	yes	2016-06-12	24.949	35.631	0.26	-0.04	0.11	25.9	208.1	-169.999	-20.9973	5477	2016-06-12	2016	6	12	15_39m	9635	48561	44305	43588	43231	36156	32406	26603	123078	110298	108437	107052	100394	99988	NA	109864	172612
34372	IN2016_v03	Pelagic_Public	NA	yes	2016-05-06	-0.15	34.069	52.71	28.22	1.99	16.1	333.8	-169.993	-64.5047	2360	2016-05-06	2016	5	6	15_39m	535	58535	48091	47641	46687	39926	36522	33148	89373	73644	71876	70364	68409	67864	66691	110324	145059
37164	IN2016_v03	Pelagic_Public	NA	yes	2016-05-29	8.113	34.515	7.1	20.87	1.44	535.8	222.7	-173.022	-40.3974	4592	2016-05-29	2016	5	29	~1,000m	5624	270091	257474	257044	256542	214404	213043	197227	2950	2416	2384	2325	2090	2088	2073	110443	122890
34659	IN2016_v03	Pelagic_Public	NA	yes	2016-05-16	6.071	34.198	7.6	21.75	1.5	185	282.6	-169.958	-53.9924	5048	2016-05-16	2016	5	16	~250m	2730	60489	50877	49944	48397	36941	34479	28347	139120	121255	117383	114734	105312	104191	101951	110473	220104
37302	IN2016_v03	Pelagic_Public	NA	yes	2016-06-05	20.979	35.879	0.35	0	0.05	61.2	221.1	-169.996	-29.499	5133	2016-06-05	2016	6	5	40_79m	8034	36023	33863	33057	32567	27286	24659	20652	142712	128752	124511	123049	111223	110470	105490	110479	223939
37219	IN2016_v03	Pelagic_Public	NA	yes	2016-06-01	18.199	35.505	0.33	0.02	0.1	66.3	233.5	-169.995	-36.0069	5081	2016-06-01	2016	6	1	40_79m	6633	56512	52956	52346	51201	42464	38298	31258	125028	114991	113376	112505	104850	104572	101566	110508	161103
37625	IN2016_v03	Pelagic_Public	NA	yes	2016-06-23	28.732	35.404	1.63	2.1	0.37	66.6	189.3	-168.75	-2.00113	3382	2016-06-23	2016	6	23	40_79m	13634	57392	54101	53419	52590	43501	38310	NA	85552	80198	79541	78919	76858	76539	75201	110547	165163
37407	IN2016_v03	Pelagic_Public	NA	yes	2016-06-12	25.282	35.642	0.2	-0.04	0.11	40.2	206.7	-170.002	-19.9982	5330	2016-06-12	2016	6	12	40_79m	9834	62295	58468	57589	57039	47401	42030	33610	71622	64176	62622	62091	57318	57031	NA	110617	232590
37412	IN2016_v03	Pelagic_Public	NA	yes	2016-06-13	25.144	35.704	0.26	-0.04	0.11	75.9	207.1	-170.003	-19.4953	4929	2016-06-13	2016	6	13	40_79m	9933	53482	49422	48773	48021	40503	36331	29464	104806	95991	94261	93432	89139	88708	NA	110724	213957
37274	IN2016_v03	Pelagic_Public	NA	yes	2016-06-04	20.886	35.857	-0.08	0.01	0.03	20.1	221	-169.994	-32.0012	5698	2016-06-04	2016	6	4	15_39m	7535	76000	70508	69714	68462	57211	52913	41704	158134	147943	146146	145448	139218	138718	134125	110853	175068
37452	IN2016_v03	Pelagic_Public	NA	yes	2016-06-15	27.232	35.351	0.39	-0.03	0.15	35.9	201.3	-170.002	-16.0017	5152	2016-06-15	2016	6	15	15_39m	10635	68547	63202	62305	61505	51635	46328	37340	87040	76492	75089	74521	71466	71157	NA	110899	172694
37328	IN2016_v03	Pelagic_Public	NA	yes	2016-06-08	20.035	35.714	0.33	0.62	0.14	115.9	216.9	-169.996	-26.4815	5625	2016-06-08	2016	6	8	80_119m	8532	34923	30319	29590	29000	23598	22674	18931	165741	151327	150557	149861	144568	144391	142369	110899	165810
37419	IN2016_v03	Pelagic_Public	NA	yes	2016-06-13	25.273	35.7	0.29	-0.04	0.14	38	206.7	-170.059	-19.0012	2916	2016-06-13	2016	6	13	15_39m	10035	79330	72359	71169	70531	60008	54339	44880	126116	116045	115063	114387	109807	109091	NA	111051	191285
37225	IN2016_v03	Pelagic_Public	NA	yes	2016-06-02	18.045	35.446	0.19	0.01	0.11	50.4	234.5	-170.007	-35.6807	4368	2016-06-02	2016	6	2	40_79m	6734	120000	112323	111412	110068	95271	88882	73135	151270	141959	141066	140269	135341	135065	130810	111220	160401
37297	IN2016_v03	Pelagic_Public	NA	yes	2016-06-05	21.01	35.878	0.34	0	0.05	26.9	220.8	-169.981	-29.9906	5432	2016-06-05	2016	6	5	15_39m	7935	61507	56950	56063	54694	43919	39685	31907	107925	98499	97660	97127	93166	92794	89681	111221	204264
34387	IN2016_v03	Pelagic_Public	NA	yes	2016-05-15	4.496	33.939	6.3	23.02	1.63	11.8	308.2	-169.991	-54.9999	4812	2016-05-15	2016	5	15	Surface	2536	53930	45364	44929	43820	36312	33807	29553	97482	81663	79728	78238	74174	73738	72686	111397	190172
37398	IN2016_v03	Pelagic_Public	NA	yes	2016-06-12	3.941	34.446	56.38	33.76	2.35	1036	158.8	-169.999	-20.5032	5679	2016-06-12	2016	6	12	~5,000m	9720	64296	57333	56953	56282	48877	46705	39088	26305	24615	24513	24350	23065	23044	NA	111435	148992
37471	IN2016_v03	Pelagic_Public	NA	yes	2016-06-16	1.617	34.683	128.17	34.73	2.42	3576.8	161.9	-169.996	-14.2799	3545	2016-06-16	2016	6	16	~5,000m	11001	78015	64491	63176	61665	50181	45244	38518	1672	1473	1441	1384	1236	1236	NA	111938	229614
37082	IN2016_v03	Pelagic_Public	NA	yes	2016-05-20	11.519	34.681	0.91	5.95	0.58	64.2	261.5	-170.911	-46.7187	5298	2016-05-20	2016	5	20	40_79m	4233	45589	43205	42583	41329	32684	29330	24748	218946	195517	194208	193197	188543	185779	181929	111991	192791
37425	IN2016_v03	Pelagic_Public	NA	yes	2016-06-13	25.599	35.625	0.26	-0.02	0.13	39.1	205.5	-170.002	-18.5012	5273	2016-06-13	2016	6	13	15_39m	10134	49426	46187	45550	44955	37671	33655	26720	177156	164362	163443	162408	156661	155683	NA	112104	185172
37314	IN2016_v03	Pelagic_Public	NA	yes	2016-06-06	20	35.696	0.24	0.32	0.1	126.1	219.5	-169.997	-28.5013	5455	2016-06-06	2016	6	6	~250m	8231	35117	30272	29376	28608	23062	22084	18459	90720	83694	82298	81783	77794	77517	75067	112578	199958
37435	IN2016_v03	Pelagic_Public	NA	yes	2016-06-14	1.088	34.71	118.52	31.84	2.19	5071.6	205.7	-170.001	-17.0014	5012	2016-06-14	2016	6	14	~8,000m	10401	67680	57260	56312	54898	45150	39408	35136	1214	856	791	757	657	655	NA	112636	145803
37107	IN2016_v03	Pelagic_Public	NA	yes	2016-05-22	12.675	34.734	0.37	3.43	0.41	25.7	257.6	-173.502	-44.5223	3411	2016-05-22	2016	5	22	15_39m	4634	36299	34318	33679	32418	24259	21500	17993	156068	137994	136294	135554	131063	128989	125898	112862	207302
37432	IN2016_v03	Pelagic_Public	NA	yes	2016-06-14	7.819	34.495	20.7	27.71	1.98	535.9	144.3	-170.001	-17.4987	5030	2016-06-14	2016	6	14	~1,000m	10325	62281	54092	52852	51768	39557	35758	27947	187124	173902	172651	170900	157191	156552	NA	112910	166284
36945	IN2016_v03	Pelagic_Public	NA	yes	2016-05-08	0.685	34.059	42.59	29.44	2.07	19.2	337.9	-169.993	-62.4988	2592	2016-05-08	2016	5	8	15_39m	935	50539	46630	46203	45369	40085	35767	32459	123050	111005	110544	109808	107359	106435	104824	113137	150253
37003	IN2016_v03	Pelagic_Public	NA	yes	2016-05-15	3.272	34.156	27.07	29.89	2.06	502.3	249.8	-169.997	-54.9975	4812	2016-05-15	2016	5	15	~1,000m	2525	137641	120245	119972	119550	106381	105850	100398	6864	6151	6120	5946	5521	5512	5324	113363	126295
37495	IN2016_v03	Pelagic_Public	NA	yes	2016-06-17	1.093	34.71	118.04	31.85	2.18	5045.1	204	-169.998	-12.9974	4979	2016-06-17	2016	6	17	~8,000m	11401	43096	40159	39405	38223	30791	26843	22847	171275	156059	153397	150529	108398	108194	104156	113535	152634
37174	IN2016_v03	Pelagic_Public	NA	yes	2016-05-30	2.526	34.608	100.15	34.97	2.45	2000.8	154	-172.414	-39.5151	4770	2016-05-30	2016	5	30	~5,000m	5812	60444	48925	47895	47175	37866	34588	30328	111666	100377	98330	97124	87706	87282	84192	113879	157847
37248	IN2016_v03	Pelagic_Public	NA	yes	2016-06-03	8.048	34.487	5.16	19.94	1.37	535.4	229.2	-169.995	-33.9845	5567	2016-06-03	2016	6	3	~1,000m	7125	68198	62398	61855	61271	47675	46137	36218	144878	136099	135054	134101	125435	124743	120397	113921	223851
34382	IN2016_v03	Pelagic_Public	NA	yes	2016-05-13	3.64	33.911	8.04	24.44	1.72	14.2	316.8	-170.006	-57.5061	5019	2016-05-13	2016	5	13	15_39m	2036	51640	42510	42163	40895	34275	32493	29064	74254	63482	62733	61932	59632	59265	58411	113953	159251
37413	IN2016_v03	Pelagic_Public	NA	yes	2016-06-13	25.227	35.693	0.27	-0.04	0.12	50.4	207.2	-170.003	-19.4953	4929	2016-06-13	2016	6	13	40_79m	9934	45548	42199	41643	41024	34757	30996	25066	96845	87222	85877	85098	82555	82169	NA	114204	187458
37168	IN2016_v03	Pelagic_Public	NA	yes	2016-05-30	2.574	34.603	100.44	34.99	2.43	1935.6	155	-172.701	-39.9695	4742	2016-05-30	2016	5	30	~5,000m	5713	57041	42714	41592	40836	32316	29776	25810	234877	211169	209330	206718	181846	181302	176081	114453	136859
37226	IN2016_v03	Pelagic_Public	NA	yes	2016-06-02	18.043	35.446	0.19	0.01	0.11	26	234.6	-170.007	-35.6807	4368	2016-06-02	2016	6	2	15_39m	6735	61277	57051	56333	55186	45858	40987	33057	109978	101291	99973	99385	93701	93316	90203	114754	172016
37108	IN2016_v03	Pelagic_Public	NA	yes	2016-05-22	1.46	34.729	103.27	31.65	2.16	3128.2	201.5	-173.746	-44.3284	3103	2016-05-22	2016	5	22	~5,000m	4701	65714	30799	30199	29629	26170	24869	21322	45051	40119	39794	38843	32329	32186	31179	115147	130439
37157	IN2016_v03	Pelagic_Public	NA	yes	2016-05-29	5.824	34.376	20.87	27.66	1.89	1001.1	207.4	-173.33	-40.8354	4180	2016-05-29	2016	5	29	~5,000m	5518	90827	58462	57681	56898	46899	44187	35363	17178	15700	15632	15422	13885	13856	13428	115347	133476
37557	IN2016_v03	Pelagic_Public	NA	yes	2016-06-20	4.869	34.526	65.51	36.72	2.6	941.8	110	-168.75	-7.49845	5271	2016-06-20	2016	6	20	~1,000m	12520	58316	53979	53027	51634	39212	34714	26624	119456	106677	104678	104226	75206	74930	72971	115578	155346
37209	IN2016_v03	Pelagic_Public	NA	yes	2016-06-01	1.07	34.708	118.67	32.1	2.21	5163	208.1	-170.293	-36.4508	5088	2016-06-01	2016	6	1	~8,000m	6501	53916	49777	49472	47731	39695	37087	32825	2196	1785	1732	1614	1395	1392	1340	115588	147587
36933	IN2016_v03	Pelagic_Public	NA	yes	2016-05-06	0.115	34.091	51.27	29.11	2.05	25.6	325.9	-170.048	-63.9903	2801	2016-05-06	2016	5	6	15_39m	634	41186	37762	37309	36619	32033	28313	25867	83284	74781	74380	73952	72272	71919	70711	115589	147952
36962	IN2016_v03	Pelagic_Public	NA	yes	2016-05-09	1.54	34.005	27.44	28.87	2.03	65.9	330.5	-170.012	-61.001	4311	2016-05-09	2016	5	9	40_79m	1333	64157	53989	53468	52447	46479	42129	37789	230330	206073	205754	204822	202302	201565	199485	115595	138477
36957	IN2016_v03	Pelagic_Public	NA	yes	2016-05-08	1.44	34.037	31.66	29.32	2.05	33.7	330.2	-169.998	-61.4919	3466	2016-05-08	2016	5	8	15_39m	1235	49884	38743	38442	37917	34364	32621	29765	194190	175505	175169	174145	171019	170546	168903	115633	165077
36972	IN2016_v03	Pelagic_Public	NA	yes	2016-05-13	2.453	34.597	73.3	33.82	2.33	1035.6	176.4	-170.006	-57.5029	5019	2016-05-13	2016	5	13	~5,000m	2020	57529	51353	50463	49451	37485	33278	27056	153779	142608	141859	139223	120364	119695	117452	116085	134378
34549	IN2016_v03	Pelagic_Public	NA	yes	2016-05-04	-1.503	34.071	63.74	28.4	1.98	20	355.1	-170.01	-66.3317	3308	2016-05-04	2016	5	4	15_39m	235	71032	64156	63676	62593	54050	47449	42699	121308	105121	104412	103536	100174	99069	97986	116314	134764
37356	IN2016_v03	Pelagic_Public	NA	yes	2016-06-10	4.639	34.36	34.72	31.58	2.18	1000.4	183.7	-170.004	-23.9956	5689	2016-06-10	2016	6	10	~5,000m	9020	77613	67674	67443	67365	55455	55283	53932	2665	2064	2007	1658	1565	1558	1473	116604	151368
37139	IN2016_v03	Pelagic_Public	NA	yes	2016-05-29	2.328	34.629	107.29	35.22	2.46	1998.7	156.7	-174.255	-42.169	2865	2016-05-29	2016	5	29	~5,000m	5207	53811	45708	44669	44196	36327	32833	29758	313029	293809	293170	291011	269488	267529	263183	116669	183298
37134	IN2016_v03	Pelagic_Public	NA	yes	2016-05-28	5.743	34.406	25.35	28.09	1.91	965.4	203.1	-174.409	-42.3962	2663	2016-05-28	2016	5	28	~1,000m	5116	52818	40874	39792	39175	31144	28779	24119	228802	213822	211653	209527	176547	175341	172954	117047	129160
37446	IN2016_v03	Pelagic_Public	NA	yes	2016-06-14	24.077	35.986	0.38	1.49	0.34	127.1	185.5	-170	-16.5027	5141	2016-06-14	2016	6	14	~250m	10532	61514	54483	53132	52281	40059	37173	28096	184422	169621	168788	167238	160713	159811	NA	117176	204984
37202	IN2016_v03	Pelagic_Public	NA	yes	2016-05-31	16.66	35.215	0.23	0.02	0.13	35.6	235.9	-171.196	-37.7638	5034	2016-05-31	2016	5	31	15_39m	6235	36488	34219	33679	33079	27228	24709	20570	188093	163249	158328	155717	144335	142902	138391	117302	218359
37015	IN2016_v03	Pelagic_Public	NA	yes	2016-05-16	4.793	34.204	17.65	27.23	1.84	535.8	245.1	-170.014	-53.0035	5214	2016-05-16	2016	5	16	~1,000m	2925	42106	37692	36989	36092	28033	25425	20891	231177	210827	210588	209631	196713	196176	193449	117352	240920
37638	IN2016_v03	Pelagic_Public	NA	yes	2016-06-23	28.97	35.287	0.32	1.21	0.31	25.5	184.5	-168.749	-0.99917	5802	2016-06-23	2016	6	23	15_39m	13835	56152	52246	51508	50719	41812	37579	NA	163686	153916	153454	152584	142980	142630	141157	117602	174409
37362	IN2016_v03	Pelagic_Public	NA	yes	2016-06-10	4.235	34.367	39.03	32.16	2.2	1035	182.4	-169.998	-23.5034	5675	2016-06-10	2016	6	10	~5,000m	9120	58743	52766	52503	51790	44266	41609	33255	37008	35213	35024	34740	31487	31355	30468	117625	155427
36984	IN2016_v03	Pelagic_Public	NA	yes	2016-05-13	2.531	34.56	70.54	33.99	2.34	999.4	175.6	-170.013	-56.4952	5074	2016-05-13	2016	5	13	~1,000m	2220	54820	48822	48026	47116	37289	31878	27536	193079	174857	174577	170088	158008	157738	156417	118180	135424
34452	IN2016_v03	Pelagic_Public	NA	yes	2016-06-11	24.792	35.662	0.51	-0.04	0.12	2	208.2	-170	-22.9951	5701	2016-06-11	2016	6	11	Surface	9236	64688	54691	53909	52317	42012	39155	32316	121049	105147	103132	101516	97008	96366	93764	118200	242635
37581	IN2016_v03	Pelagic_Public	NA	yes	2016-06-21	4.426	34.547	78.69	38.61	2.75	999.9	95.6	-168.75	-5.50222	5476	2016-06-21	2016	6	21	~1,000m	12920	182747	172164	171761	171764	150804	142771	130995	11601	10636	10583	10494	9364	9232	9046	118756	138887
37129	IN2016_v03	Pelagic_Public	NA	yes	2016-05-23	8.68	34.578	6.89	19.45	1.34	499.6	226.5	-174.648	-42.7505	1591	2016-05-23	2016	5	23	~500m	5013	235551	211001	210270	209108	173373	172897	151982	697	493	438	389	324	319	304	118997	133885
34369	IN2016_v03	Pelagic_Public	NA	yes	2016-05-04	-1.504	34.071	63.77	28.4	1.98	2	355.4	-170	-66.3332	3308	2016-05-04	2016	5	4	Surface	236	60333	50149	49706	48598	41690	38290	34154	99687	83928	80919	79220	75052	74012	72871	119024	156427
37292	IN2016_v03	Pelagic_Public	NA	yes	2016-06-05	21.423	35.874	0.15	0.01	0.04	40.9	219.2	-169.994	-30.5042	5567	2016-06-05	2016	6	5	40_79m	7834	51483	47702	46846	45923	37425	34090	27615	138915	130597	129975	129264	125477	125125	122071	119050	170165
37597	IN2016_v03	Pelagic_Public	NA	yes	2016-06-22	1.227	34.707	120.83	32.52	2.24	5323.4	198.1	-168.752	-3.9948	5078	2016-06-22	2016	6	22	~8,000m	13201	62364	53004	51853	50522	42860	39376	NA	213908	199714	198647	196592	173571	173209	172265	119385	177601
37291	IN2016_v03	Pelagic_Public	NA	yes	2016-06-05	21.402	35.883	0.19	0.01	0.04	65.4	219.3	-169.994	-30.5042	5567	2016-06-05	2016	6	5	40_79m	7833	40554	38113	37502	36730	30400	27424	21949	135426	124467	123328	122526	114868	114267	110464	119392	197617
37214	IN2016_v03	Pelagic_Public	NA	yes	2016-06-01	17.8	35.399	-0.04	0.01	0.11	34.6	235.4	-170.293	-36.4508	5088	2016-06-01	2016	6	1	15_39m	6535	69113	64608	63765	62478	50570	44709	35682	98835	89292	86160	85036	77365	77024	73554	119526	197313
36920	IN2016_v03	Pelagic_Public	NA	yes	2016-05-05	-0.342	34.091	56.82	28.19	2.01	86.1	333.1	-170.01	-64.9959	2866	2016-05-05	2016	5	5	80_119m	433	53049	44574	44252	43658	39320	35601	32934	152052	139063	138486	137951	135168	134842	132251	119673	135569
37222	IN2016_v03	Pelagic_Public	NA	yes	2016-06-02	2.423	34.611	102.31	35.05	2.46	2000.7	153.7	-170.007	-35.6807	4368	2016-06-02	2016	6	2	~5,000m	6711	42669	39360	38446	37353	29267	26388	22338	171548	162547	161297	160363	144887	144563	143120	119677	228917
37582	IN2016_v03	Pelagic_Public	NA	yes	2016-06-21	8.13	34.613	30.62	31.83	2.22	499.3	105.6	-168.75	-5.50222	5476	2016-06-21	2016	6	21	~500m	12925	79672	72867	72553	72325	59866	58495	43747	3814	3379	3353	3320	2484	2481	2466	119805	144011
37563	IN2016_v03	Pelagic_Public	NA	yes	2016-06-20	4.536	34.543	76.24	37.96	2.72	1000.6	98.2	-168.753	-7.00215	5681	2016-06-20	2016	6	20	~5,000m	12620	49569	45479	44627	43394	33029	29563	22932	154298	140990	139941	138592	107540	106620	105053	119840	134042
37117	IN2016_v03	Pelagic_Public	NA	yes	2016-05-22	9.618	34.67	3.78	14.94	1.05	383	239.6	-173.938	-44.1559	1897	2016-05-22	2016	5	22	~500m	4818	83200	56209	55445	54559	41716	40559	30232	68018	60103	59837	59199	56561	55996	54326	120126	144065
37483	IN2016_v03	Pelagic_Public	NA	yes	2016-06-16	1.112	34.712	115.91	31.71	2.18	4382.4	200.6	-169.999	-13.8176	4337	2016-06-16	2016	6	16	~5,000m	11201	63942	55542	54553	53190	44516	38832	35054	52685	47303	46973	46496	42648	42571	NA	120166	206083
37326	IN2016_v03	Pelagic_Public	NA	yes	2016-06-08	4.548	34.344	31.99	31.18	2.11	1035.9	192.8	-169.996	-26.4815	5625	2016-06-08	2016	6	8	~5,000m	8520	76587	69211	68977	68445	59504	57996	47294	3241	2895	2870	2721	2162	2159	2123	120214	154708
37460	IN2016_v03	Pelagic_Public	NA	yes	2016-06-15	2.188	34.633	112.72	35.46	2.49	2000.7	148.2	-170	-15.0027	4830	2016-06-15	2016	6	15	~5,000m	10812	93461	81532	81072	80513	71896	69501	61879	538	378	350	327	284	284	NA	120855	171034
37511	IN2016_v03	Pelagic_Public	NA	yes	2016-06-17	27.95	36.003	0.88	1.65	0.4	90.4	173.2	-170.002	-11.9947	5091	2016-06-17	2016	6	17	80_119m	11632	41217	39498	38725	38227	30757	26919	20130	193151	165750	163622	162465	154223	150192	146091	120991	190212
37628	IN2016_v03	Pelagic_Public	NA	yes	2016-06-23	2.212	34.644	136.81	37.85	2.68	2061.1	113.9	-168.75	-1.50055	5925	2016-06-23	2016	6	23	~5,000m	13713	53659	49396	48642	47988	42010	35083	NA	136702	125289	124487	123531	107703	107318	105848	121066	163270
37406	IN2016_v03	Pelagic_Public	NA	yes	2016-06-12	24.792	35.633	0.15	0	0.12	125.4	208.1	-170.002	-19.9982	5330	2016-06-12	2016	6	12	~250m	9831	55058	50809	49689	48676	37930	34528	27400	91236	80972	79423	78655	75146	74809	NA	121215	243264
36942	IN2016_v03	Pelagic_Public	NA	yes	2016-05-08	1.869	34.733	88.42	31.34	2.17	1065.5	196.4	-169.993	-62.4988	2592	2016-05-08	2016	5	8	~5,000m	915	43567	40311	39679	39070	31456	26032	22115	113959	105995	105336	103786	87874	87480	86116	121252	246344
36941	IN2016_v03	Pelagic_Public	NA	yes	2016-05-08	1.046	34.719	112.72	31.93	2.22	2086.3	208.9	-169.993	-62.4988	2592	2016-05-08	2016	5	8	~5,000m	905	55606	51651	51141	50665	45259	37380	32881	112109	104121	103312	102375	86552	86338	84964	121255	186384
36973	IN2016_v03	Pelagic_Public	NA	yes	2016-05-13	2.908	34.31	46.12	33.38	2.29	537	209.9	-170.006	-57.5029	5019	2016-05-13	2016	5	13	~1,000m	2025	38850	35199	34550	33941	27413	23217	19821	146926	134948	134133	129385	115683	114601	112249	121350	168480
37242	IN2016_v03	Pelagic_Public	NA	yes	2016-06-02	8.228	34.511	5.3	19.67	1.35	502.1	227.4	-170.002	-34.5018	5501	2016-06-02	2016	6	2	~1,000m	7025	149428	136302	135771	135529	110772	110037	100263	214731	201942	199931	199084	187149	186216	181057	121370	184306
37404	IN2016_v03	Pelagic_Public	NA	yes	2016-06-12	4.22	34.43	50.8	33.49	2.32	965.8	160.6	-170.002	-19.9982	5330	2016-06-12	2016	6	12	~1,000m	9820	147695	134706	134377	134164	119036	117722	105549	2726	2308	2266	2159	2012	1975	NA	121409	157578
37623	IN2016_v03	Pelagic_Public	NA	yes	2016-06-23	4.289	34.556	86.42	38.55	2.72	1036	96.1	-168.75	-2.00113	3382	2016-06-23	2016	6	23	~5,000m	13618	42186	37367	36482	35726	28233	26330	NA	89008	81973	81717	81151	74150	73969	73680	121530	147996
37034	IN2016_v03	Pelagic_Public	NA	yes	2016-05-17	8.559	34.346	2.51	13.73	1.03	62.4	280.1	-170.017	-51.4918	4739	2016-05-17	2016	5	17	40_79m	3234	45370	40303	39852	38832	31605	29271	24830	168383	144378	142917	141926	137276	135574	132704	121652	214804
34375	IN2016_v03	Pelagic_Public	NA	yes	2016-05-08	0.694	34.058	42.52	29.43	2.07	2	338	-169.998	-62.4988	2592	2016-05-08	2016	5	8	Surface	936	66416	53704	53236	51839	44131	41029	37688	71976	58669	57427	56384	55007	54636	53461	121796	166776
37503	IN2016_v03	Pelagic_Public	NA	yes	2016-06-17	4.219	34.517	70.03	35.43	2.49	1036.4	132.4	-169.999	-12.498	5012	2016-06-17	2016	6	17	~5,000m	11520	47201	43492	42602	41365	32096	28626	22724	82672	75887	74825	74290	56890	56707	55409	121889	206394
37575	IN2016_v03	Pelagic_Public	NA	yes	2016-06-20	4.605	34.544	75.48	37.99	2.76	966.8	93	-168.751	-5.9993	5679	2016-06-20	2016	6	20	~1,000m	12820	46017	42896	42373	41499	32496	29450	23056	19797	18272	18226	18031	17104	17069	16991	122055	137965
37622	IN2016_v03	Pelagic_Public	NA	yes	2016-06-23	2.215	34.643	135.82	38.22	2.66	2066	116	-168.75	-2.00113	3382	2016-06-23	2016	6	23	~5,000m	13609	56667	51396	50364	49323	39004	35330	NA	110997	104350	103729	103167	92535	92158	91022	122232	164351
37508	IN2016_v03	Pelagic_Public	NA	yes	2016-06-17	2.213	34.633	116	36.06	2.51	1936.5	142.9	-170.002	-11.9947	5091	2016-06-17	2016	6	17	~5,000m	11613	55494	50579	50136	49168	43056	36764	32515	94236	84167	82558	81407	51493	51134	50140	122379	167798
37010	IN2016_v03	Pelagic_Public	NA	yes	2016-05-15	6.06	34.127	4.92	19.84	1.42	60.3	297.1	-170.003	-54.4985	4829	2016-05-15	2016	5	15	40_79m	2634	37397	35395	34658	33984	27833	25216	21701	128556	116745	115854	115171	111439	110307	107998	122528	207425
37528	IN2016_v03	Pelagic_Public	NA	yes	2016-06-18	8.416	34.618	26.55	30.09	2.12	466.6	114.9	-169.999	-10.4981	4881	2016-06-18	2016	6	18	~500m	11925	45094	42279	41118	39634	27728	25094	18088	173756	161316	160149	159019	136201	135712	133008	122589	167983
37070	IN2016_v03	Pelagic_Public	NA	yes	2016-05-19	11.684	34.621	0.87	6.45	0.6	50.7	261.6	-169.989	-47.4993	5354	2016-05-19	2016	5	19	40_79m	4033	44464	42306	41757	40555	31851	28702	23880	247671	220940	218813	216823	209443	202379	197980	122666	211015
37429	IN2016_v03	Pelagic_Public	NA	yes	2016-06-14	9.283	34.579	5.26	20.1	1.31	505.9	211.9	-170	-17.9986	4928	2016-06-14	2016	6	14	~1,000m	10225	46991	42074	40669	39531	29175	26628	20166	151897	139766	138594	137236	128265	127476	NA	123079	274406
37303	IN2016_v03	Pelagic_Public	NA	yes	2016-06-05	21.016	35.877	0.34	0	0.05	35.4	220.7	-169.996	-29.499	5133	2016-06-05	2016	6	5	15_39m	8035	31275	29524	28899	28348	23552	21253	17528	152671	135827	131028	127608	115360	114535	109787	123121	231049
37083	IN2016_v03	Pelagic_Public	NA	yes	2016-05-20	11.514	34.68	0.91	5.95	0.58	40.4	262.2	-170.911	-46.7187	5298	2016-05-20	2016	5	20	40_79m	4234	48823	46065	45365	44076	35178	32474	27803	218437	195449	194060	192716	187516	184887	180563	123142	217304
37293	IN2016_v03	Pelagic_Public	NA	yes	2016-06-05	2.29	34.624	108.44	35.23	2.48	2000.9	149.7	-169.981	-29.9906	5432	2016-06-05	2016	6	5	~5,000m	7913	17762	13740	13711	13678	11622	11618	10647	1258	1062	1036	944	848	847	843	123289	152535
37315	IN2016_v03	Pelagic_Public	NA	yes	2016-06-06	22.082	35.856	0.1	0.02	0.02	41.1	216.3	-169.997	-28.5013	5455	2016-06-06	2016	6	6	40_79m	8234	31961	30063	29427	28691	23820	22121	18703	89715	81609	80230	79867	75893	75615	73722	123461	200017
36986	IN2016_v03	Pelagic_Public	NA	yes	2016-05-13	3.954	33.924	6.96	23.82	1.67	101.1	312.3	-170.013	-56.4952	5074	2016-05-13	2016	5	13	80_119m	2232	46598	43188	42798	42075	36361	32563	27971	102736	88552	88177	87645	85503	85231	84099	123585	169793
37088	IN2016_v03	Pelagic_Public	NA	yes	2016-05-21	11.802	34.673	0.74	5.48	0.55	74.4	260.9	-171.373	-46.3285	5098	2016-05-21	2016	5	21	40_79m	4333	39611	37782	37183	36170	28662	25864	21768	101958	89408	87533	86633	82218	81014	78294	123958	212145
36948	IN2016_v03	Pelagic_Public	NA	yes	2016-05-08	1.988	34.726	85.43	31.51	2.17	998.5	192.9	-170.005	-62.0026	3268	2016-05-08	2016	5	8	~1,000m	1118	53421	47037	46306	45225	34073	30843	25791	159721	147561	146929	144779	134927	133774	132450	124087	233306
36936	IN2016_v03	Pelagic_Public	NA	yes	2016-05-08	1.822	34.735	89.46	31.34	2.15	1034.3	197.3	-170.031	-62.9999	3048	2016-05-08	2016	5	8	~5,000m	816	64084	53555	53149	52578	45355	40584	35755	4092	3527	3503	3408	3199	3192	3182	124104	142347
37486	IN2016_v03	Pelagic_Public	NA	yes	2016-06-16	6.683	34.488	30.53	30.69	2.13	550.7	142.6	-169.999	-13.8176	4337	2016-06-16	2016	6	16	~1,000m	11223	60074	50426	49193	48121	35053	31459	24457	260289	239137	238435	237284	195714	195314	NA	124277	231874
34376	IN2016_v03	Pelagic_Public	NA	yes	2016-05-08	0.878	34.07	42.57	29.83	2.09	2	331.5	-169.995	-62.0027	3268	2016-05-08	2016	5	8	Surface	1136	56701	46974	46522	45381	38144	35118	31268	120002	99865	97254	95666	92503	91747	90129	124344	185813
37025	IN2016_v03	Pelagic_Public	NA	yes	2016-05-17	2.321	34.676	80.73	32.42	2.25	1999.7	177.8	-170.076	-52.0024	4867	2016-05-17	2016	5	17	~5,000m	3113	91522	82011	81521	81069	69966	68616	61065	280931	249562	249118	247670	234438	233565	232195	124420	170208
37424	IN2016_v03	Pelagic_Public	NA	yes	2016-06-13	25.353	35.731	0.25	-0.02	0.13	88.8	205.9	-170.002	-18.5012	5273	2016-06-13	2016	6	13	80_119m	10132	62106	57740	56876	56131	46432	41732	33386	131416	120812	119397	118667	114137	113452	NA	124469	207107
36997	IN2016_v03	Pelagic_Public	NA	yes	2016-05-15	3.271	34.221	33.88	31.43	2.17	464.1	229.9	-170.003	-55.5058	4786	2016-05-15	2016	5	15	~500m	2425	163951	151116	150753	150349	129167	128040	118815	55761	48951	48884	46356	44505	44258	43669	124494	145478
37520	IN2016_v03	Pelagic_Public	NA	yes	2016-06-18	2.107	34.642	120.02	35.98	2.52	2085.7	142.8	-169.999	-10.9976	5133	2016-06-18	2016	6	18	~5,000m	11813	193647	182701	182140	182064	159800	159249	153506	67	42	34	28	18	18	18	124515	147570
36991	IN2016_v03	Pelagic_Public	NA	yes	2016-05-14	3.072	34.269	40.61	32.53	2.25	535.2	216.8	-170.004	-56.0005	5121	2016-05-14	2016	5	14	~1,000m	2325	59081	43867	43449	43087	36839	33829	29758	114907	106014	105919	105442	99749	99397	97437	124523	142348
37394	IN2016_v03	Pelagic_Public	NA	yes	2016-06-12	24.665	35.655	0.24	-0.04	0.09	51.4	209.1	-169.999	-20.9973	5477	2016-06-12	2016	6	12	40_79m	9634	51774	48296	47430	46673	37599	32545	25577	153563	129850	126369	124464	118072	117437	NA	124558	265599
37237	IN2016_v03	Pelagic_Public	NA	yes	2016-06-02	18.2	35.493	-0.04	0.02	0.09	63.5	233.3	-169.991	-35.0135	5264	2016-06-02	2016	6	2	40_79m	6933	52463	49505	48965	48165	40281	36072	29096	144581	134705	132856	131554	123211	122459	118431	124602	224945
37629	IN2016_v03	Pelagic_Public	NA	yes	2016-06-23	4.513	34.554	83.5	38.26	2.74	966.5	91.6	-168.75	-1.50055	5925	2016-06-23	2016	6	23	~1,000m	13720	55136	49733	48549	47552	36645	33754	NA	108907	100166	98924	98193	84119	83482	82021	124641	161535
37073	IN2016_v03	Pelagic_Public	NA	yes	2016-05-20	2.694	34.547	68.66	33.89	2.34	2085.7	175.1	-170.469	-47.1121	5404	2016-05-20	2016	5	20	~5,000m	4113	74959	63835	63319	62592	52505	48638	40390	144426	135194	135071	133547	132651	131203	130663	124656	150526
37287	IN2016_v03	Pelagic_Public	NA	yes	2016-06-05	1.126	34.708	119.66	32.2	2.21	5642.4	206.4	-169.994	-30.5042	5567	2016-06-05	2016	6	5	~8,000m	7801	173341	156214	155640	155788	129108	128522	120033	136	114	108	108	66	66	42	125117	155340
34555	IN2016_v03	Pelagic_Public	NA	yes	2016-05-05	-1.299	34.064	63.32	28	1.98	25	343.8	-170.033	-65.6622	3317	2016-05-05	2016	5	5	15_39m	334	71738	64119	63681	62697	54786	48132	43574	105045	92302	91744	91172	89205	88576	86944	125346	141781
37267	IN2016_v03	Pelagic_Public	NA	yes	2016-06-04	16.716	35.531	0.63	2.83	0.31	116.1	214.6	-169.991	-32.4951	5553	2016-06-04	2016	6	4	80_119m	7432	60214	56034	54825	53785	40989	36853	27501	102659	94380	92490	91834	86607	86243	82361	125348	204526
37555	IN2016_v03	Pelagic_Public	NA	yes	2016-06-20	1.216	34.707	119.63	32.12	2.22	5360.9	199.3	-168.75	-7.49845	5271	2016-06-20	2016	6	20	~8,000m	12501	58539	53441	52738	51007	41827	37363	32221	148270	132826	131202	130195	109809	109138	106098	125369	196501
37335	IN2016_v03	Pelagic_Public	NA	yes	2016-06-09	23.434	35.692	0.23	-0.03	0.05	42.4	213.7	-169.996	-25.9841	5611	2016-06-09	2016	6	9	40_79m	8634	29454	27391	26933	26289	22128	20360	16977	190354	172304	167503	163448	149045	148168	141544	125633	215063
37549	IN2016_v03	Pelagic_Public	NA	yes	2016-06-19	1.138	34.71	117.52	31.8	2.19	5252	203.4	-168.751	-8.4942	5179	2016-06-19	2016	6	19	~8,000m	12301	50379	46771	45993	44516	36280	31853	27207	37114	33504	32991	32768	27599	27566	27031	125677	159840
36924	IN2016_v03	Pelagic_Public	NA	yes	2016-05-05	1.35	34.732	101.62	31.39	2.19	1078.8	197.5	-170.003	-64.5018	2360	2016-05-05	2016	5	5	~5,000m	513	57236	47192	46725	46580	37386	36549	30643	38908	35054	34895	34722	30221	30187	29670	125872	139822
37540	IN2016_v03	Pelagic_Public	NA	yes	2016-06-18	7.03	34.549	33.38	31.6	2.21	536.9	126.2	-168.999	-9.49903	5355	2016-06-18	2016	6	18	~1,000m	12125	44136	40660	40340	39934	32351	31898	25133	9118	8429	8400	8348	6970	6967	6855	126126	146744
37146	IN2016_v03	Pelagic_Public	NA	yes	2016-05-29	8.678	34.582	6.9	19.55	1.36	535.9	220.5	-173.951	-41.7276	3118	2016-05-29	2016	5	29	~1,000m	5321	69671	43998	43197	42373	33700	32087	24990	21612	19255	19119	18776	17294	17272	16718	126235	148015
36974	IN2016_v03	Pelagic_Public	NA	yes	2016-05-13	3.645	33.911	8	24.44	1.72	60.5	316.1	-170.006	-57.5029	5019	2016-05-13	2016	5	13	40_79m	2034	51465	45446	44942	44296	37668	34029	29850	139061	126400	125850	125052	120246	119492	118095	126339	191883
37341	IN2016_v03	Pelagic_Public	NA	yes	2016-06-09	23.497	35.689	0.31	-0.02	0.05	52	212.3	-170.002	-25.4917	5805	2016-06-09	2016	6	9	40_79m	8734	41894	38239	37466	36864	31210	28627	23857	175922	165197	163056	160826	148649	147980	143425	126355	225812
37586	IN2016_v03	Pelagic_Public	NA	yes	2016-06-21	2.143	34.645	131.8	37.49	2.65	2085.2	125	-168.75	-4.99815	5583	2016-06-21	2016	6	21	~5,000m	13013	52784	47705	46628	45621	36170	32498	NA	121833	113690	112561	111685	92440	91889	90389	126403	196737
37507	IN2016_v03	Pelagic_Public	NA	yes	2016-06-17	1.104	34.709	119.02	32.03	2.19	5167.8	204.3	-170.002	-11.9947	5091	2016-06-17	2016	6	17	~8,000m	11601	57090	51468	50887	49499	42656	36337	32305	75146	68837	67993	66775	54580	54469	52970	126825	180115
37371	IN2016_v03	Pelagic_Public	NA	yes	2016-06-11	24.796	35.661	0.51	-0.04	0.11	21.4	208.2	-170	-22.9951	5701	2016-06-11	2016	6	11	15_39m	9235	25071	23453	22955	22560	19183	17540	14552	146312	132790	129390	127230	117713	116939	111613	127085	246160
37491	IN2016_v03	Pelagic_Public	NA	yes	2016-06-16	4.3	34.507	65.96	35.57	2.46	966.9	132.7	-170.003	-13.5034	4890	2016-06-16	2016	6	16	~1,000m	11320	40205	37485	36549	35194	26144	23414	18202	134792	125451	124379	123322	94868	94666	92884	127173	170576
37089	IN2016_v03	Pelagic_Public	NA	yes	2016-05-21	11.797	34.674	0.74	5.44	0.55	24.7	261.1	-171.373	-46.3285	5098	2016-05-21	2016	5	21	15_39m	4335	32319	30820	30270	29393	22962	20859	17442	147878	130656	129066	128169	124410	123052	120091	127216	222402
37605	IN2016_v03	Pelagic_Public	NA	yes	2016-06-22	4.252	34.558	86.44	39.3	2.8	1036.9	93	-168.751	-3.50138	5025	2016-06-22	2016	6	22	~5,000m	13320	68718	59243	57925	56798	43546	39995	NA	110306	101985	101228	100522	89174	88634	87281	127271	160683
37014	IN2016_v03	Pelagic_Public	NA	yes	2016-05-16	2.924	34.447	59.74	34.25	2.34	1136.6	182.2	-170.014	-53.0035	5214	2016-05-16	2016	5	16	~5,000m	2919	45991	38629	38259	37908	31406	30617	26070	155620	140031	139529	138671	128029	127285	125758	127557	147021
36929	IN2016_v03	Pelagic_Public	NA	yes	2016-05-06	0.887	34.714	117	32.04	2.24	2000.8	204.4	-170.048	-63.9903	2801	2016-05-06	2016	5	6	~5,000m	606	123314	113723	113111	112495	82525	81981	70058	136109	127908	127580	126994	118742	118675	117996	127584	146743
37213	IN2016_v03	Pelagic_Public	NA	yes	2016-06-01	13.636	35.084	0.68	3.74	0.41	116	239.5	-170.293	-36.4508	5088	2016-06-01	2016	6	1	80_119m	6532	77047	72561	72064	71414	60855	59148	45298	64647	60065	59642	59192	55827	55595	53994	127867	154069
36969	IN2016_v03	Pelagic_Public	NA	yes	2016-05-13	3.14	33.893	9.9	25.3	1.77	48.5	320.1	-170.01	-58.0008	4432	2016-05-13	2016	5	13	40_79m	1934	50817	47731	47232	46483	39895	35359	30260	134776	122068	121488	120555	116196	115300	113966	128077	186271
37388	IN2016_v03	Pelagic_Public	NA	yes	2016-06-11	24.415	35.688	0.21	-0.03	0.08	65.2	209.5	-170	-21.5007	5431	2016-06-11	2016	6	11	40_79m	9533	47930	41793	41062	40548	34541	32377	26964	162487	153721	153045	152431	149096	149007	147979	128218	172447
37418	IN2016_v03	Pelagic_Public	NA	yes	2016-06-13	25.239	35.699	0.28	-0.04	0.14	62.5	206.7	-170.059	-19.0012	2916	2016-06-13	2016	6	13	40_79m	10034	66952	62933	62032	61450	51987	46699	37677	159715	144713	143453	142372	136863	136077	NA	128355	234536
37330	IN2016_v03	Pelagic_Public	NA	yes	2016-06-09	1.138	34.709	119.51	31.87	2.21	5695.4	208.4	-169.996	-25.9841	5611	2016-06-09	2016	6	9	~8,000m	8601	49738	42801	42684	42502	39120	38890	35402	402	288	275	160	110	110	92	128549	170749
37173	IN2016_v03	Pelagic_Public	NA	yes	2016-05-30	0.989	34.706	119.63	32.26	2.23	4838.5	207	-172.414	-39.5151	4770	2016-05-30	2016	5	30	~5,000m	5801	65004	53184	51849	50613	38612	36085	31593	172647	150554	147572	145149	81912	81418	78424	128586	154121
36987	IN2016_v03	Pelagic_Public	NA	yes	2016-05-13	3.961	33.923	6.95	23.8	1.67	50.3	312.9	-170.013	-56.4952	5074	2016-05-13	2016	5	13	40_79m	2234	45960	43466	43023	42295	36221	31931	27184	107950	94157	93331	92790	89018	88470	87403	128640	178612
37573	IN2016_v03	Pelagic_Public	NA	yes	2016-06-20	1.267	34.707	120.16	31.77	2.22	5765.1	200.3	-168.751	-5.9993	5679	2016-06-20	2016	6	20	~8,000m	12801	46817	43033	42363	40858	33193	28810	24435	10852	9846	9798	9674	7733	7726	7510	128720	175915
37323	IN2016_v03	Pelagic_Public	NA	yes	2016-06-08	22.06	35.841	NA	NA	NA	42	219.8	-169.997	-27.2661	5482	2016-06-08	2016	6	8	40_79m	8435	20657	19586	19171	18669	15456	14146	11960	213658	188506	177240	170776	144022	142668	133225	128761	216561
37340	IN2016_v03	Pelagic_Public	NA	yes	2016-06-09	23.499	35.691	0.3	-0.02	0.05	76.3	212.1	-170.002	-25.4917	5805	2016-06-09	2016	6	9	40_79m	8733	30621	27704	27280	26761	22964	21305	17773	182402	167522	165144	162873	151374	150931	147267	129223	230913
37621	IN2016_v03	Pelagic_Public	NA	yes	2016-06-23	1.53	34.682	139.97	35.68	2.45	3451.8	152.1	-168.75	-2.00113	3382	2016-06-23	2016	6	23	~5,000m	13601	53792	48268	47218	46087	36910	33262	NA	118317	109416	108781	107884	94056	93416	90890	130488	192815
37210	IN2016_v03	Pelagic_Public	NA	yes	2016-06-01	2.357	34.62	105.32	35.16	2.47	2085.6	152.5	-170.293	-36.4508	5088	2016-06-01	2016	6	1	~5,000m	6513	62300	57445	57009	55885	45753	43121	38177	112654	105773	105305	104179	95912	95822	94531	130669	155315
37485	IN2016_v03	Pelagic_Public	NA	yes	2016-06-16	4.142	34.518	69.82	35.83	2.49	1035.2	130.5	-169.999	-13.8176	4337	2016-06-16	2016	6	16	~5,000m	11218	71170	61700	60790	59183	44923	40619	31990	178231	158657	157185	156204	132084	131690	NA	130796	176367
37519	IN2016_v03	Pelagic_Public	NA	yes	2016-06-18	1.117	34.709	118.96	31.94	2.21	5206.6	204	-169.999	-10.9976	5133	2016-06-18	2016	6	18	~8,000m	11801	50697	46902	46569	45205	39404	36666	32229	160	135	131	124	121	121	121	130874	151822
37187	IN2016_v03	Pelagic_Public	NA	yes	2016-05-31	5.385	34.361	NA	NA	NA	1066	201.8	-171.806	-38.6344	4930	2016-05-31	2016	5	31	~5,000m	6019	235308	207716	206867	205659	159525	158880	142310	9633	8646	8575	8399	7695	7677	7474	130878	149112
37469	IN2016_v03	Pelagic_Public	NA	yes	2016-06-15	25.736	36.071	0.84	3.99	0.53	81.3	158.6	-169.998	-14.6645	3348	2016-06-15	2016	6	15	80_119m	10933	58971	52900	51637	50730	39478	36482	28365	119554	104183	103076	102223	96208	95527	NA	130900	218169
37556	IN2016_v03	Pelagic_Public	NA	yes	2016-06-20	2.218	34.637	123.52	36.68	2.58	1935.5	131.4	-168.75	-7.49845	5271	2016-06-20	2016	6	20	~5,000m	12513	41332	38110	37328	36259	28042	25420	20166	122192	108943	106730	105905	76861	76582	74792	130944	184098
37357	IN2016_v03	Pelagic_Public	NA	yes	2016-06-10	9.772	34.647	4.41	17.17	1.21	502.1	211.1	-170.004	-23.9956	5689	2016-06-10	2016	6	10	~1,000m	9025	70916	61348	61166	61053	52144	52039	51260	900	661	628	593	533	533	523	130956	171918
34370	IN2016_v03	Pelagic_Public	NA	yes	2016-05-05	-1.3	34.064	63.33	28.03	1.97	20	343.8	-170.033	-65.6622	3317	2016-05-05	2016	5	5	15_39m	335	63809	52115	51703	50692	44118	40590	35649	143877	121860	117759	114200	109134	107586	105674	131253	169214
37247	IN2016_v03	Pelagic_Public	NA	yes	2016-06-03	5.214	34.324	21.49	28.69	1.96	1036.2	209.3	-169.995	-33.9845	5567	2016-06-03	2016	6	3	~5,000m	7120	105204	93065	92778	92549	76711	76380	66621	151020	142217	139811	138997	125004	123991	121505	131648	246004
36998	IN2016_v03	Pelagic_Public	NA	yes	2016-05-15	4.248	33.923	6.45	23.4	1.67	64.6	311.1	-170.003	-55.5058	4786	2016-05-15	2016	5	15	40_79m	2433	45750	42875	42463	41852	36296	32331	27530	128191	114816	114143	113294	108513	107770	106133	131720	188551
37167	IN2016_v03	Pelagic_Public	NA	yes	2016-05-30	0.98	34.706	122.14	32.33	2.22	4759.7	207.5	-172.701	-39.9695	4742	2016-05-30	2016	5	30	~5,000m	5702	70463	35768	35077	34442	29642	28704	24941	219103	195053	193331	191204	134972	134224	129338	131927	153985
37502	IN2016_v03	Pelagic_Public	NA	yes	2016-06-17	2.08	34.644	120.81	35.87	2.52	2086.5	143.3	-169.999	-12.498	5012	2016-06-17	2016	6	17	~5,000m	11512	53289	49364	48378	46831	36476	32644	26244	95618	88702	87920	87450	70272	70138	69239	132062	190284
37232	IN2016_v03	Pelagic_Public	NA	yes	2016-06-02	18.137	35.48	0.17	0.02	0.1	35.7	234.2	-170.002	-35.3339	4914	2016-06-02	2016	6	2	15_39m	6835	65101	61047	60252	59154	48837	43702	35186	150738	139861	138349	137326	130638	130024	125742	132487	216580
36960	IN2016_v03	Pelagic_Public	NA	yes	2016-05-09	2.175	34.695	80.79	32.33	2.23	966.1	185.2	-170.012	-61.001	4311	2016-05-09	2016	5	9	~1,000m	1319	55497	47769	47421	46693	35971	33507	27981	9143	8105	8057	7986	6995	6982	6851	132495	154453
37175	IN2016_v03	Pelagic_Public	NA	yes	2016-05-30	5.759	34.376	20.93	27.7	1.89	997.9	204.7	-172.414	-39.5151	4770	2016-05-30	2016	5	30	~1,000m	5820	83303	61982	60855	59856	47946	45056	35561	157589	140458	137515	135839	118653	118156	115906	132755	150816
37020	IN2016_v03	Pelagic_Public	NA	yes	2016-05-17	3.149	34.401	52.61	33.73	2.32	1067.2	189	-169.997	-52.5039	5131	2016-05-17	2016	5	17	~5,000m	3019	124587	109544	109156	108626	93691	92800	79183	149274	134620	133929	133225	124463	123726	121710	132782	169495
37493	IN2016_v03	Pelagic_Public	NA	yes	2016-06-16	26.261	36.169	0.65	2.79	0.5	90.9	159.9	-170.003	-13.5034	4890	2016-06-16	2016	6	16	80_119m	11332	35114	33329	32502	31909	23997	21900	16883	123675	111581	109813	108653	103019	102355	98057	132957	193861
37474	IN2016_v03	Pelagic_Public	NA	yes	2016-06-16	7.568	34.488	22.61	28.36	2.02	486.3	149.9	-169.996	-14.2799	3545	2016-06-16	2016	6	16	~500m	11023	93688	80799	79982	79366	64453	62931	46341	10586	9690	9655	9558	8799	8789	NA	133799	177684
37290	IN2016_v03	Pelagic_Public	NA	yes	2016-06-05	10.331	34.753	4.36	16.28	1.13	465	204.9	-169.994	-30.5042	5567	2016-06-05	2016	6	5	~500m	7825	162749	151155	150895	150721	127233	125118	102831	10106	9479	9462	9389	9099	9093	8856	133875	157853
37377	IN2016_v03	Pelagic_Public	NA	yes	2016-06-11	24.676	35.679	0.22	-0.04	0.11	27	208.4	-170	-22.4992	5664	2016-06-11	2016	6	11	15_39m	9335	44138	40327	39525	38853	33459	31151	26260	251693	240404	238955	237391	226636	225849	222067	133881	211924
34381	IN2016_v03	Pelagic_Public	NA	yes	2016-05-13	3.14	33.893	9.9	25.3	1.77	14.3	320.3	-170.006	-57.9989	4432	2016-05-13	2016	5	13	15_39m	1936	52759	43753	43450	42104	34634	32642	29047	101196	85865	84706	83761	81007	80521	79392	134015	193016
37624	IN2016_v03	Pelagic_Public	NA	yes	2016-06-23	7.707	34.604	38.77	36.42	2.51	522.2	70.7	-168.75	-2.00113	3382	2016-06-23	2016	6	23	~1,000m	13623	37190	34185	33336	32319	24398	22242	NA	99688	92313	91278	90693	78967	78595	76109	134223	222143
37095	IN2016_v03	Pelagic_Public	NA	yes	2016-05-22	12.421	34.724	0.46	3.93	0.45	34.1	259.5	-172.735	-45.1768	4666	2016-05-22	2016	5	22	15_39m	4435	39444	37495	36847	35719	27798	24662	20542	182042	160241	157607	156275	149899	146621	142335	134491	230198
37284	IN2016_v03	Pelagic_Public	NA	yes	2016-06-05	8.496	34.51	4.39	18.69	1.31	536.5	226.1	-169.996	-31.0006	5608	2016-06-05	2016	6	5	~1,000m	7725	55219	51617	50062	48077	35730	31771	24327	110791	103571	102603	102143	95845	95011	90329	134902	154257
37282	IN2016_v03	Pelagic_Public	NA	yes	2016-06-05	2.356	34.617	104.91	35.34	2.49	1976.1	149.9	-169.996	-31.0006	5608	2016-06-05	2016	6	5	~5,000m	7714	50378	46769	45536	43915	33848	29885	24527	233355	219697	218970	217398	187957	187582	184392	135211	161734
37604	IN2016_v03	Pelagic_Public	NA	yes	2016-06-22	2.212	34.644	134.23	38.35	2.69	2085.7	118.1	-168.751	-3.50138	5025	2016-06-22	2016	6	22	~5,000m	13313	57857	52132	51047	50021	39436	35969	NA	182288	171009	170129	168698	139937	139224	137197	135460	210398
36966	IN2016_v03	Pelagic_Public	NA	yes	2016-05-13	2.437	34.604	74.05	33.61	2.31	997.1	177.3	-170.01	-58.0008	4432	2016-05-13	2016	5	13	~1,000m	1920	37608	33752	33047	32228	24299	21741	18146	197756	185489	184485	181092	166324	165204	161635	135552	177162
34379	IN2016_v03	Pelagic_Public	NA	yes	2016-05-11	2.255	33.921	15.77	27.09	1.9	13.6	329.3	-170.022	-60.0007	3895	2016-05-11	2016	5	11	Surface	1536	76036	61533	61077	59778	50936	47690	42751	65562	55474	54325	53526	51627	51431	50584	135593	180007
37383	IN2016_v03	Pelagic_Public	NA	yes	2016-06-11	24.408	35.674	0.2	-0.04	0.08	20.2	210	-170	-22.0018	5638	2016-06-11	2016	6	11	15_39m	9435	39300	34282	33691	33100	27855	25742	21743	161426	150712	148729	147388	139451	138892	135386	135606	188033
37522	IN2016_v03	Pelagic_Public	NA	yes	2016-06-18	7.38	34.566	32.46	31.93	2.24	536.5	118.9	-169.999	-10.9976	5133	2016-06-18	2016	6	18	~1,000m	11825	169620	160057	159634	159475	134271	132661	119411	222	99	76	64	47	47	39	135629	175020
37119	IN2016_v03	Pelagic_Public	NA	yes	2016-05-22	13.425	34.871	0.56	2.17	0.33	38.2	259.8	-173.938	-44.1559	1897	2016-05-22	2016	5	22	15_39m	4827	35894	33592	32942	32428	26713	24518	20600	223309	188678	179191	174780	159766	156259	147339	135852	232653
37564	IN2016_v03	Pelagic_Public	NA	yes	2016-06-20	7.853	34.602	31.04	31.8	2.23	499.1	103.9	-168.753	-7.00215	5681	2016-06-20	2016	6	20	~500m	12625	45685	42404	41467	40505	30058	26978	20465	228605	211419	210894	209712	180619	179758	177378	136127	155310
36996	IN2016_v03	Pelagic_Public	NA	yes	2016-05-15	2.506	34.568	71.99	33.94	2.37	1066	175.7	-170.003	-55.5058	4786	2016-05-15	2016	5	15	~5,000m	2419	125015	111320	110624	110157	87891	86575	72895	15797	14268	14224	13749	12704	12681	12499	136162	153839
37310	IN2016_v03	Pelagic_Public	NA	yes	2016-06-06	1.118	34.708	120.89	32.06	2.2	5551.2	206	-169.997	-28.5013	5455	2016-06-06	2016	6	6	~8,000m	8201	29038	25413	24805	23694	19416	18417	16716	166731	150292	148826	148097	112892	112614	110481	136204	187819
36968	IN2016_v03	Pelagic_Public	NA	yes	2016-05-13	3.128	33.894	9.93	25.32	1.77	74.9	320.2	-170.01	-58.0008	4432	2016-05-13	2016	5	13	40_79m	1933	43107	41158	40796	40131	34247	30278	25847	180204	166539	165653	163704	157714	152587	150291	136296	204633
37239	IN2016_v03	Pelagic_Public	NA	yes	2016-06-02	1.118	34.708	118.58	31.94	2.21	5589.4	207.6	-170.002	-34.5018	5501	2016-06-02	2016	6	2	~8,000m	7001	51367	46630	45855	43999	34570	31563	28242	47411	44043	43697	43272	31508	31490	30966	136557	168637
37177	IN2016_v03	Pelagic_Public	NA	yes	2016-05-30	16.225	35.302	0.24	0.1	0.13	51.7	237.3	-172.414	-39.5151	4770	2016-05-30	2016	5	30	40_79m	5834	50407	47493	46738	46077	38214	35267	29596	177620	144064	136403	133471	118021	116701	111289	137049	290217
37591	IN2016_v03	Pelagic_Public	NA	yes	2016-06-21	1.265	34.707	120.55	32.51	2.24	5637.3	199.4	-168.75	-4.50045	5638	2016-06-21	2016	6	21	~8,000m	13101	36846	33085	32252	31496	26324	23855	NA	214164	197899	196966	195065	167771	167045	165298	137711	222349
37477	IN2016_v03	Pelagic_Public	NA	yes	2016-06-16	1.699	34.675	128.91	35.34	2.46	2991.9	154.2	-169.998	-13.9691	2974	2016-06-16	2016	6	16	~5,000m	11101	54613	49077	47934	46942	38124	32938	27768	129986	119602	118429	117489	96910	96496	NA	137969	251693
36938	IN2016_v03	Pelagic_Public	NA	yes	2016-05-08	0.405	34.078	46.42	29.53	2.06	61.1	339	-170.031	-62.9999	3048	2016-05-08	2016	5	8	40_79m	834	47042	42538	42099	41301	36350	32363	29102	97706	87213	86722	86196	84463	83920	82760	138791	182361
37206	IN2016_v03	Pelagic_Public	NA	yes	2016-06-01	7.94	34.476	5.32	20	1.36	501.7	233.4	-170.598	-36.8755	5301	2016-06-01	2016	6	1	~1,000m	6425	74764	70076	69480	68134	54560	50133	39447	5797	5393	5361	5351	5115	5114	5049	138807	161990
37402	IN2016_v03	Pelagic_Public	NA	yes	2016-06-12	1.101	34.709	119.11	31.74	2.19	5418.4	206.6	-170.002	-19.9982	5330	2016-06-12	2016	6	12	~8,000m	9801	71191	49142	49054	48967	47622	45910	44660	361	242	223	212	180	178	NA	138810	207847
37569	IN2016_v03	Pelagic_Public	NA	yes	2016-06-20	4.295	34.549	81.13	38.33	2.74	1036.8	99.2	-168.749	-6.50037	5551	2016-06-20	2016	6	20	~5,000m	12721	75403	69822	69428	68865	56981	54093	43316	203818	187995	187048	185682	157999	157450	155712	139546	161252
37439	IN2016_v03	Pelagic_Public	NA	yes	2016-06-14	23.918	35.942	0.48	0.9	0.27	131.1	188.6	-170.001	-17.0014	5012	2016-06-14	2016	6	14	~250m	10431	78852	71351	69759	68838	54084	50094	38133	152785	139344	138466	137635	131477	130763	NA	139888	237970
37370	IN2016_v03	Pelagic_Public	NA	yes	2016-06-11	24.797	35.661	0.52	-0.04	0.11	41	208.1	-170	-22.9951	5701	2016-06-11	2016	6	11	40_79m	9234	25544	24356	23895	23450	19496	17702	14563	125675	110753	106758	105560	98063	97301	93659	139898	252459
36932	IN2016_v03	Pelagic_Public	NA	yes	2016-05-06	0.118	34.091	51.3	29.17	2.05	49.4	325.7	-170.048	-63.9903	2801	2016-05-06	2016	5	6	40_79m	633	58004	48250	47707	46990	42078	37918	34765	99344	90089	89697	89322	87072	86832	85100	140224	185398
37011	IN2016_v03	Pelagic_Public	NA	yes	2016-05-15	6.055	34.127	4.93	19.85	1.42	36.3	297.3	-170.003	-54.4985	4829	2016-05-15	2016	5	15	15_39m	2635	40812	38514	37792	37066	30300	27180	22736	163995	149916	149196	148292	144593	143270	140258	142026	231347
37496	IN2016_v03	Pelagic_Public	NA	yes	2016-06-17	2.191	34.633	114.13	35.65	2.48	2000.7	145.7	-169.998	-12.9974	4979	2016-06-17	2016	6	17	~5,000m	11413	62997	57777	57441	56813	51538	49953	44091	109913	100590	98466	97387	81162	80774	78504	142392	196912
36954	IN2016_v03	Pelagic_Public	NA	yes	2016-05-08	2.039	34.712	84.12	31.87	2.19	1034.6	189.6	-169.998	-61.4919	3466	2016-05-08	2016	5	8	~5,000m	1218	54877	48617	48050	47389	37485	35609	30316	90880	84065	83899	83257	73058	72157	71686	142476	162397
37017	IN2016_v03	Pelagic_Public	NA	yes	2016-05-16	7.102	34.18	3.87	17.9	1.29	35.9	290.7	-170.014	-53.0035	5214	2016-05-16	2016	5	16	15_39m	2935	36790	34911	34445	33470	26120	23960	20540	276963	244825	242572	239813	230832	227651	223670	143072	242244
37304	IN2016_v03	Pelagic_Public	NA	yes	2016-06-06	1.135	34.708	121.34	31.88	2.19	5705.1	206.8	-169.984	-28.9992	5603	2016-06-06	2016	6	6	~8,000m	8101	32783	26182	25982	25316	20747	19892	17969	9879	8551	8467	8340	5271	5262	5194	143346	190919
37338	IN2016_v03	Pelagic_Public	NA	yes	2016-06-09	4.916	34.336	27.32	30.07	2.07	1000	193.9	-170.002	-25.4917	5805	2016-06-09	2016	6	9	~1,000m	8720	104182	93168	92882	92277	75539	73919	66665	2473	2229	2204	2148	1669	1669	1610	143385	182529
37366	IN2016_v03	Pelagic_Public	NA	yes	2016-06-11	1.147	34.708	119.72	32.03	2.21	5796.3	208	-170	-22.9951	5701	2016-06-11	2016	6	11	~8,000m	9201	52036	46871	46548	45715	40849	38930	36522	4204	3897	3822	3794	2705	2703	2539	143423	182245
34389	IN2016_v03	Pelagic_Public	NA	yes	2016-05-16	6.846	34.174	4.2	18.35	1.32	2	292.7	-169.949	-53.991	5048	2016-05-16	2016	5	16	Surface	2736	59491	49919	49429	48019	38256	36007	31625	135223	115600	113789	112453	108586	107693	106194	143866	223925
36989	IN2016_v03	Pelagic_Public	NA	yes	2016-05-14	1.851	34.738	90.94	31.04	2.16	2084.1	191.7	-170.004	-56.0005	5121	2016-05-14	2016	5	14	~5,000m	2313	39677	36054	35410	34793	26982	23637	19115	157277	146292	145811	143605	135560	135039	133722	143891	161874
37389	IN2016_v03	Pelagic_Public	NA	yes	2016-06-11	24.475	35.656	0.2	-0.04	0.08	40.7	209.9	-170	-21.5007	5431	2016-06-11	2016	6	11	40_79m	9534	38211	34808	34208	33425	28100	25725	21419	158293	148285	145569	144122	132271	131790	128646	144180	230136
37190	IN2016_v03	Pelagic_Public	NA	yes	2016-05-31	16.776	35.292	NA	NA	NA	20	235.3	-171.806	-38.6344	4930	2016-05-31	2016	5	31	15_39m	6035	42302	39903	39274	38702	31939	29097	24556	156473	126176	118335	113523	95004	94200	87195	144335	295183
37169	IN2016_v03	Pelagic_Public	NA	yes	2016-05-30	5.351	34.395	29.08	29.11	1.97	1065.1	196.3	-172.701	-39.9695	4742	2016-05-30	2016	5	30	~5,000m	5719	77802	55935	54678	53788	41783	39065	31747	76018	68449	68138	67737	64432	64283	63664	144374	167410
37263	IN2016_v03	Pelagic_Public	NA	yes	2016-06-04	1.127	34.708	119.02	32.1	2.21	5660.6	207.3	-169.991	-32.4951	5553	2016-06-04	2016	6	4	~8,000m	7401	171771	155255	155019	154782	133147	132569	119875	148	130	121	117	85	85	70	144823	191592
37211	IN2016_v03	Pelagic_Public	NA	yes	2016-06-01	5.133	34.354	25.98	29.36	2.01	1034.9	202.3	-170.293	-36.4508	5088	2016-06-01	2016	6	1	~5,000m	6520	74123	69262	68740	67974	57121	53901	43952	13502	12705	12628	12550	12098	12089	11901	145313	174309
37203	IN2016_v03	Pelagic_Public	NA	yes	2016-06-01	1.083	34.707	119.27	32.07	2.2	5380.4	208.5	-170.598	-36.8755	5301	2016-06-01	2016	6	1	~8,000m	6401	68311	63779	63320	61693	49598	45131	39462	1727	1570	1550	1535	1410	1410	1352	145416	173865
37273	IN2016_v03	Pelagic_Public	NA	yes	2016-06-04	20.881	35.861	-0.06	0.01	0.03	66.6	220.9	-169.994	-32.0012	5698	2016-06-04	2016	6	4	40_79m	7533	72230	67191	66560	65410	55228	51758	41004	158519	147566	146207	145222	137859	137463	132660	145467	194686
37065	IN2016_v03	Pelagic_Public	NA	yes	2016-05-19	10.315	34.501	1.45	10.14	0.83	50.4	269.5	-170.004	-48.9954	5267	2016-05-19	2016	5	19	40_79m	3734	45923	43384	42852	41711	33319	30411	25615	309953	274504	273092	271053	263542	259201	254383	145577	240368
37546	IN2016_v03	Pelagic_Public	NA	yes	2016-06-19	8.431	34.63	27.48	30.32	2.12	465.4	111.6	-168.875	-8.99877	4909	2016-06-19	2016	6	19	~500m	12225	112163	103906	103399	102895	81700	80752	63130	4695	4205	4184	4109	3529	3526	3510	145772	176095
37509	IN2016_v03	Pelagic_Public	NA	yes	2016-06-17	4.467	34.508	64.34	35.29	2.46	965.7	132.7	-170.002	-11.9947	5091	2016-06-17	2016	6	17	~1,000m	11620	49620	45377	44891	43789	35298	33049	27819	76106	70222	69342	68884	59327	59068	57794	145837	194213
37451	IN2016_v03	Pelagic_Public	NA	yes	2016-06-15	24.343	36.051	0.47	1.36	0.32	117.2	182.3	-170.002	-16.0017	5152	2016-06-15	2016	6	15	80_119m	10632	81717	71390	70420	69314	55393	51967	38800	210597	181193	179881	178575	170474	169686	NA	145971	207813
37313	IN2016_v03	Pelagic_Public	NA	yes	2016-06-06	16.379	35.492	1.12	4.73	0.4	285.9	204.4	-169.997	-28.5013	5455	2016-06-06	2016	6	6	~500m	8228	23381	21135	19885	18586	13160	12243	10009	115320	106371	104393	104046	96652	95535	92812	146065	198422
37631	IN2016_v03	Pelagic_Public	NA	yes	2016-06-23	29.064	35.322	0.25	1.29	0.3	39.9	189.8	-168.75	-1.50055	5925	2016-06-23	2016	6	23	15_39m	13734	52760	46917	46231	45457	38790	35485	NA	202978	189920	189615	188864	185589	185403	184706	146065	188825
36975	IN2016_v03	Pelagic_Public	NA	yes	2016-05-13	3.642	33.911	8.02	24.43	1.72	35	316.4	-170.006	-57.5029	5019	2016-05-13	2016	5	13	15_39m	2035	49471	45998	45553	44808	37948	33577	28485	139993	126449	125750	125002	119417	118362	116908	146456	226699
37363	IN2016_v03	Pelagic_Public	NA	yes	2016-06-10	8.968	34.546	5.09	18.81	1.31	536.9	211.8	-169.998	-23.5034	5675	2016-06-10	2016	6	10	~1,000m	9125	101007	95007	94634	94060	80713	79149	63591	72628	67210	66801	66254	61033	60936	59326	146701	191605
37116	IN2016_v03	Pelagic_Public	NA	yes	2016-05-22	5.509	34.377	24.84	28.51	1.93	1063.4	207.2	-173.938	-44.1559	1897	2016-05-22	2016	5	22	~5,000m	4810	72968	53222	52186	51445	41939	39352	31564	111094	101358	100673	99369	90437	89644	87034	146885	164649
37587	IN2016_v03	Pelagic_Public	NA	yes	2016-06-21	4.36	34.548	79.98	38.81	2.77	1035.9	97.5	-168.75	-4.99815	5583	2016-06-21	2016	6	21	~5,000m	13020	65955	58437	57531	56126	44538	40873	NA	112563	104950	103545	102784	85121	84778	82621	147113	266838
37112	IN2016_v03	Pelagic_Public	NA	yes	2016-05-22	12.422	34.703	0.56	4.04	0.45	82.6	264.8	-173.746	-44.3284	3103	2016-05-22	2016	5	22	80_119m	4733	38965	36874	36043	35510	28900	26354	22507	167059	139534	129874	125656	112143	109808	102867	147191	212864
37342	IN2016_v03	Pelagic_Public	NA	yes	2016-06-09	1.138	34.709	119.38	31.97	2.2	5738.7	208.1	-170.004	-24.9931	5637	2016-06-09	2016	6	9	~8,000m	8801	39083	33144	32722	31729	27444	25506	24043	75346	69191	68553	67336	45245	45134	43477	147249	224283
37484	IN2016_v03	Pelagic_Public	NA	yes	2016-06-16	2.139	34.638	115.48	35.56	2.47	2086	146.3	-169.999	-13.8176	4337	2016-06-16	2016	6	16	~5,000m	11210	62791	55110	54026	52670	41027	36565	29916	5429	4723	4668	4554	3466	3452	NA	147365	209054
37269	IN2016_v03	Pelagic_Public	NA	yes	2016-06-04	1.144	34.708	119.1	32.25	2.18	5787.7	207.1	-169.994	-32.0012	5698	2016-06-04	2016	6	4	~8,000m	7501	46689	42644	41686	39880	30322	28058	24636	2731	2300	2244	2197	1825	1824	1773	147489	209703
37308	IN2016_v03	Pelagic_Public	NA	yes	2016-06-06	22.167	35.841	0.25	0.01	0.03	66	216.7	-169.984	-28.9992	5603	2016-06-06	2016	6	6	40_79m	8133	35195	33223	32594	31912	26184	23510	19379	176044	159479	156297	154758	144723	143949	139463	147557	283940
37266	IN2016_v03	Pelagic_Public	NA	yes	2016-06-04	8.104	34.496	5.38	20.05	1.37	535.1	225.2	-169.991	-32.4951	5553	2016-06-04	2016	6	4	~1,000m	7425	27766	23157	23112	23074	20535	20485	16932	2116	1789	1765	1743	1667	1662	1552	147808	171818
36993	IN2016_v03	Pelagic_Public	NA	yes	2016-05-14	4.036	33.916	6.38	23.54	1.68	35	312.9	-170.004	-56.0005	5121	2016-05-14	2016	5	14	15_39m	2335	38215	36386	36025	35301	30596	27070	23318	167257	150123	148946	147946	140119	137021	134331	147836	224240
37264	IN2016_v03	Pelagic_Public	NA	yes	2016-06-04	2.334	34.62	105.81	35.23	2.46	1976.5	150	-169.991	-32.4951	5553	2016-06-04	2016	6	4	~5,000m	7414	59584	53735	53675	53567	49898	49736	44804	584	528	515	517	464	464	454	147849	180797
37071	IN2016_v03	Pelagic_Public	NA	yes	2016-05-19	11.682	34.621	0.87	6.44	0.6	34.5	261.7	-169.989	-47.4993	5354	2016-05-19	2016	5	19	15_39m	4034	47669	45328	44669	43388	34123	31053	26257	224091	197031	193702	191617	182604	180223	176047	148525	255783
37552	IN2016_v03	Pelagic_Public	NA	yes	2016-06-19	7.878	34.598	28.89	30.9	2.15	500.3	115.5	-168.751	-8.4942	5179	2016-06-19	2016	6	19	~1,000m	12325	56817	52234	51596	50575	39108	36050	27895	827	516	457	431	344	336	320	149159	175705
36939	IN2016_v03	Pelagic_Public	NA	yes	2016-05-08	0.403	34.078	46.46	29.57	2.06	34.7	339	-170.031	-62.9999	3048	2016-05-08	2016	5	8	15_39m	835	43230	26246	26008	25548	22610	19734	17586	107491	95519	94711	94088	91102	89816	88216	149317	212596
36999	IN2016_v03	Pelagic_Public	NA	yes	2016-05-15	4.253	33.921	6.42	23.39	1.67	39.4	311.5	-170.003	-55.5058	4786	2016-05-15	2016	5	15	15_39m	2434	45800	43677	43195	42560	36481	32067	26945	242026	219365	217988	216461	205933	202715	199242	149385	220015
37479	IN2016_v03	Pelagic_Public	NA	yes	2016-06-16	4.156	34.366	65.52	34.7	2.43	1001.9	143.1	-169.998	-13.9691	2974	2016-06-16	2016	6	16	~5,000m	11116	53962	49209	48080	46844	35830	31804	24662	91752	84808	84056	83680	63546	63301	NA	149474	285249
37023	IN2016_v03	Pelagic_Public	NA	yes	2016-05-17	7.338	34.213	3.6	17.37	1.25	41.1	288	-169.997	-52.5039	5131	2016-05-17	2016	5	17	40_79m	3034	41551	39389	38913	37822	29509	26945	22919	151126	133139	131776	130871	126425	125102	122340	149568	256037
37379	IN2016_v03	Pelagic_Public	NA	yes	2016-06-11	2.114	34.641	117.76	35.63	2.49	2235	144.8	-170	-22.0018	5638	2016-06-11	2016	6	11	~5,000m	9413	118856	111217	110785	110484	93941	92450	86565	119797	113658	112666	111555	98319	98181	95996	149955	213838
36951	IN2016_v03	Pelagic_Public	NA	yes	2016-05-08	0.892	34.074	42.62	29.85	2.07	24.4	331.5	-170.005	-62.0026	3268	2016-05-08	2016	5	8	15_39m	1135	36581	34205	33883	33186	28767	25242	22425	146174	132567	131906	130932	127043	125970	123946	150094	194111
37311	IN2016_v03	Pelagic_Public	NA	yes	2016-06-06	2.236	34.628	112.93	35.56	2.48	2061.6	147.4	-169.997	-28.5013	5455	2016-06-06	2016	6	6	~5,000m	8213	36501	31987	31311	30152	25014	22944	20621	141604	130078	127991	127234	115409	114485	110422	150853	230598
37281	IN2016_v03	Pelagic_Public	NA	yes	2016-06-05	1.137	34.708	119.03	32.2	2.23	5721.7	206.6	-169.996	-31.0006	5608	2016-06-05	2016	6	5	~8,000m	7701	44865	41332	40418	38857	31203	28112	25070	162444	150361	147366	145840	73864	73720	71587	150990	203784
37245	IN2016_v03	Pelagic_Public	NA	yes	2016-06-03	1.123	34.708	118.68	32.06	2.21	5639.6	207.8	-169.995	-33.9845	5567	2016-06-03	2016	6	3	~8,000m	7101	82661	75137	74823	74182	62345	61239	55575	151400	140244	137713	136023	99791	99305	96912	151364	193813
37592	IN2016_v03	Pelagic_Public	NA	yes	2016-06-21	2.145	34.645	132.5	37.64	2.66	2065.9	123.1	-168.75	-4.50045	5638	2016-06-21	2016	6	21	~5,000m	13113	38926	34947	34241	33613	28310	25153	NA	14432	13319	13160	13002	11275	11242	11055	151932	274259
37521	IN2016_v03	Pelagic_Public	NA	yes	2016-06-18	4.41	34.528	71.45	36.77	2.6	1035.9	117.6	-169.999	-10.9976	5133	2016-06-18	2016	6	18	~5,000m	11820	177940	166993	166493	166351	155451	144090	131996	55119	51506	51331	51005	35802	35744	35138	151953	173375
37501	IN2016_v03	Pelagic_Public	NA	yes	2016-06-17	1.096	34.71	118.76	31.8	2.21	5077.4	204	-169.999	-12.498	5012	2016-06-17	2016	6	17	~8,000m	11501	48748	44734	44172	42393	33614	29486	25090	3964	3495	3458	3402	2909	2900	2877	152331	184717
37380	IN2016_v03	Pelagic_Public	NA	yes	2016-06-11	4.165	34.421	50.01	33.41	2.31	1034.9	162.8	-170	-22.0018	5638	2016-06-11	2016	6	11	~5,000m	9420	77257	71972	71741	71362	61771	61626	56491	165584	154887	153655	152930	134735	134578	132732	152428	190123
37617	IN2016_v03	Pelagic_Public	NA	yes	2016-06-22	4.378	34.553	83.54	38.81	2.73	1001.2	93.9	-168.751	-2.50042	5334	2016-06-22	2016	6	22	~5,000m	13520	76312	66706	65624	64686	52811	51551	NA	899	716	695	578	515	512	502	153041	176647
37473	IN2016_v03	Pelagic_Public	NA	yes	2016-06-16	4.378	34.499	63.17	34.74	2.45	968.1	139.8	-169.996	-14.2799	3545	2016-06-16	2016	6	16	~1,000m	11018	72421	50431	49701	48614	38346	35691	28642	3868	3399	3356	3310	2502	2502	NA	153323	225173
37265	IN2016_v03	Pelagic_Public	NA	yes	2016-06-04	4.861	34.324	25.51	29.78	2.03	1035.5	203.5	-169.991	-32.4951	5553	2016-06-04	2016	6	4	~5,000m	7420	156851	144028	143738	143426	123963	121060	102962	3783	3431	3399	3377	3029	3025	2988	154058	197326
37392	IN2016_v03	Pelagic_Public	NA	yes	2016-06-12	4.173	34.423	50.18	33.62	2.31	1000.7	163.5	-169.999	-20.9973	5477	2016-06-12	2016	6	12	~5,000m	9620	56685	49451	49197	49313	45002	44008	42666	502	268	228	210	141	141	123	154139	197599
37132	IN2016_v03	Pelagic_Public	NA	yes	2016-05-28	1.816	34.713	101.08	32.59	2.25	2686.4	183.2	-174.409	-42.3962	2663	2016-05-28	2016	5	28	~5,000m	5101	44347	32977	32026	31510	27156	25281	23250	275149	251691	250680	248880	189211	188068	183436	154174	238466
37382	IN2016_v03	Pelagic_Public	NA	yes	2016-06-11	24.357	35.698	0.2	-0.04	0.08	85.3	209.5	-170	-22.0018	5638	2016-06-11	2016	6	11	80_119m	9433	30361	26383	25751	24992	20090	18207	15092	143435	134102	132202	131259	123558	122945	119317	154585	230338
37212	IN2016_v03	Pelagic_Public	NA	yes	2016-06-01	7.623	34.441	5.63	20.72	1.42	534.9	237.1	-170.293	-36.4508	5088	2016-06-01	2016	6	1	~1,000m	6525	129187	120917	120774	120497	99754	98608	82092	1973	1605	1576	1536	1376	1373	1323	155223	181631
37355	IN2016_v03	Pelagic_Public	NA	yes	2016-06-10	2.35	34.619	110	35.69	2.5	1900.8	146.2	-170.004	-23.9956	5689	2016-06-10	2016	6	10	~5,000m	9014	62837	54531	54401	54258	49641	49560	47576	2153	1740	1697	1678	1502	1499	1444	156048	192013
37393	IN2016_v03	Pelagic_Public	NA	yes	2016-06-12	9.872	34.63	5.81	18.63	1.31	501.8	195.4	-169.999	-20.9973	5477	2016-06-12	2016	6	12	~1,000m	9625	27191	2124	2109	2056	1659	1658	1366	2811	2471	2421	2367	2251	2247	2217	156674	198938
37041	IN2016_v03	Pelagic_Public	NA	yes	2016-05-17	7.939	34.274	2.74	15.5	1.14	39.4	284.4	-170.01	-51.0022	5246	2016-05-17	2016	5	17	15_39m	3334	44227	42171	41602	40526	31796	29038	24778	127828	108569	105504	103881	96822	95886	93009	156970	261634
37583	IN2016_v03	Pelagic_Public	NA	yes	2016-06-21	29.903	35.589	0.99	0.13	0.23	95.3	190	-168.75	-5.50222	5476	2016-06-21	2016	6	21	80_119m	12932	44787	41471	40867	40296	33982	30603	NA	191210	180167	179682	178621	176135	175669	174151	157071	252767
37322	IN2016_v03	Pelagic_Public	NA	yes	2016-06-08	19.875	35.712	NA	NA	NA	101.7	228.5	-169.997	-27.2661	5482	2016-06-08	2016	6	8	80_119m	8433	19003	18228	17553	16933	13175	12596	10651	172330	149995	141825	139156	125228	124343	118077	157304	243129
37128	IN2016_v03	Pelagic_Public	NA	yes	2016-05-23	6.805	34.43	14.31	24.81	1.68	798.1	218.1	-174.648	-42.7505	1591	2016-05-23	2016	5	23	~1,000m	5009	61535	47097	45733	44898	34874	31863	26498	88998	82384	80238	79152	72527	71755	69736	157829	211315
37462	IN2016_v03	Pelagic_Public	NA	yes	2016-06-15	8.217	34.518	20.62	27.67	1.99	501.7	140.3	-170	-15.0027	4830	2016-06-15	2016	6	15	~1,000m	10825	75591	66795	66241	65634	53329	52363	41455	13210	11894	11832	11680	10467	10449	NA	158065	217258
37633	IN2016_v03	Pelagic_Public	NA	yes	2016-06-23	1.366	34.704	124.52	32.7	2.24	5889.9	193.8	-168.749	-0.99917	5802	2016-06-23	2016	6	23	~8,000m	13801	88105	77871	76939	76072	64273	63088	NA	829	484	453	331	252	242	233	159169	183459
36992	IN2016_v03	Pelagic_Public	NA	yes	2016-05-14	3.971	33.919	6.84	23.74	1.69	85.1	312.5	-170.004	-56.0005	5121	2016-05-14	2016	5	14	80_119m	2333	43988	41188	40795	40137	34637	30795	26114	168295	151540	150750	149689	142958	141863	139959	159586	209854
36950	IN2016_v03	Pelagic_Public	NA	yes	2016-05-08	0.699	34.084	45.26	29.78	2.07	75	333.3	-170.005	-62.0026	3268	2016-05-08	2016	5	8	40_79m	1133	49208	43694	43245	42473	37169	33183	29934	144145	130392	129949	129056	126450	125555	123840	160003	211842
37122	IN2016_v03	Pelagic_Public	NA	yes	2016-05-23	7.567	34.476	9.75	22.53	1.53	650	223.6	-174.784	-42.9322	1058	2016-05-23	2016	5	23	~1,000m	4911	52938	35461	34213	33437	25765	24468	19780	31693	28715	28600	28461	27555	27473	27309	160574	179064
37498	IN2016_v03	Pelagic_Public	NA	yes	2016-06-17	7.279	34.509	26.78	29.59	2.08	501	138.5	-169.998	-12.9974	4979	2016-06-17	2016	6	17	~1,000m	11425	74639	66123	65445	64880	55170	54480	43399	212722	197847	196545	195510	179105	178532	175089	160677	238620
37636	IN2016_v03	Pelagic_Public	NA	yes	2016-06-23	7.942	34.613	37.41	34.98	2.43	501.1	72.6	-168.749	-0.99917	5802	2016-06-23	2016	6	23	~1,000m	13825	68873	61127	60422	59356	47585	44916	NA	29444	25980	25852	25519	22254	22229	22032	160894	187233
37400	IN2016_v03	Pelagic_Public	NA	yes	2016-06-12	24.737	35.638	0.25	-0.04	0.09	86.1	208	-169.999	-20.5032	5679	2016-06-12	2016	6	12	80_119m	9733	62663	57826	56762	55752	45073	40568	32912	95142	85004	82379	80850	75820	75373	NA	161126	253003
37445	IN2016_v03	Pelagic_Public	NA	yes	2016-06-14	8.29	34.48	14.01	25.19	1.78	501.1	167.6	-170	-16.5027	5141	2016-06-14	2016	6	14	~1,000m	10525	68836	60747	59913	58693	45655	41375	30923	217462	205454	205088	204170	193272	192865	NA	161626	197076
37253	IN2016_v03	Pelagic_Public	NA	yes	2016-06-03	5.53	34.321	17.41	27.54	1.89	965.4	215.8	-170.002	-33.5016	5445	2016-06-03	2016	6	3	~1,000m	7220	67230	62162	61540	59997	45985	43205	34603	90365	86571	86456	86033	82425	82166	81435	164364	189321
37411	IN2016_v03	Pelagic_Public	NA	yes	2016-06-13	9.485	34.595	5.22	18.21	1.28	501.4	202.4	-170.003	-19.4953	4929	2016-06-13	2016	6	13	~1,000m	9925	121152	110032	109162	108116	88220	86543	70524	24014	22052	21913	21733	21055	20939	NA	164753	197337
37376	IN2016_v03	Pelagic_Public	NA	yes	2016-06-11	22.39	35.747	0.19	0.19	0.13	121.7	208.3	-170	-22.4992	5664	2016-06-11	2016	6	11	~250m	9332	38889	32899	31881	31255	25529	24169	19663	152369	141548	138599	137412	125872	125357	121165	165507	272002
37270	IN2016_v03	Pelagic_Public	NA	yes	2016-06-04	2.263	34.627	109.62	35.53	2.45	2064.8	148.4	-169.994	-32.0012	5698	2016-06-04	2016	6	4	~5,000m	7513	69140	62184	61432	59922	49818	43757	38741	73337	67900	67514	66910	60966	60834	59318	165646	204464
36949	IN2016_v03	Pelagic_Public	NA	yes	2016-05-08	2.275	34.615	76.43	33.8	2.32	502.9	181.2	-170.005	-62.0026	3268	2016-05-08	2016	5	8	~1,000m	1123	44523	36408	35877	35179	28256	26980	23373	137924	127637	126709	125793	111523	110140	108122	166074	211133
37599	IN2016_v03	Pelagic_Public	NA	yes	2016-06-22	4.476	34.551	81.05	38.91	2.78	1000.5	93.3	-168.752	-3.9948	5078	2016-06-22	2016	6	22	~5,000m	13220	44763	40355	39561	38934	30867	28382	NA	230083	216059	215302	214025	177991	177254	176021	167092	213253
37444	IN2016_v03	Pelagic_Public	NA	yes	2016-06-14	4.293	34.472	58.4	34.18	2.36	897.1	150.3	-170	-16.5027	5141	2016-06-14	2016	6	14	~1,000m	10521	60973	52209	51061	49810	37306	35050	22861	19434	17259	17211	17070	16178	16154	NA	167257	217584
37283	IN2016_v03	Pelagic_Public	NA	yes	2016-06-05	5.003	34.324	23.87	29.43	2.02	1037	205	-169.996	-31.0006	5608	2016-06-05	2016	6	5	~5,000m	7720	53445	49517	48272	46151	34850	31068	24224	157551	148574	146162	145062	127216	126677	123850	167558	192112
37318	IN2016_v03	Pelagic_Public	NA	yes	2016-06-07	1.119	34.709	NA	NA	NA	5546.3	208.2	-169.997	-27.2661	5482	2016-06-07	2016	6	7	~8,000m	8403	27891	25711	25144	24286	20526	17680	16307	93978	85631	85151	84585	70272	70133	69170	167585	228475
37344	IN2016_v03	Pelagic_Public	NA	yes	2016-06-09	4.67	34.344	31.36	31.01	2.13	1035.4	189.9	-170.004	-24.9931	5637	2016-06-09	2016	6	9	~5,000m	8820	107391	99300	99068	98860	85975	85779	77919	37396	34897	34685	34400	31511	31474	30755	167961	214309
37600	IN2016_v03	Pelagic_Public	NA	yes	2016-06-22	8.433	34.632	29.39	31.52	2.2	500.4	103.3	-168.752	-3.9948	5078	2016-06-22	2016	6	22	~1,000m	13225	47196	43448	42360	41554	32053	29226	NA	160536	150176	149826	148983	137741	137367	136305	168742	210524
37260	IN2016_v03	Pelagic_Public	NA	yes	2016-06-03	8.517	34.529	4.33	18.71	1.3	500.9	226	-170.003	-32.9953	5604	2016-06-03	2016	6	3	~1,000m	7325	35971	32860	32781	32785	29537	29440	28850	10150	9097	9046	8991	8285	8260	8101	169363	196259
37417	IN2016_v03	Pelagic_Public	NA	yes	2016-06-13	7.98	34.445	10.38	23.44	1.65	535.2	192.6	-170.059	-19.0012	2916	2016-06-13	2016	6	13	~1,000m	10021	95014	81126	80922	80657	70032	69746	66912	1461	1165	1135	1073	951	951	NA	170624	217459
37271	IN2016_v03	Pelagic_Public	NA	yes	2016-06-04	4.813	34.33	26.66	30.08	2.02	1064.4	200.7	-169.994	-32.0012	5698	2016-06-04	2016	6	4	~5,000m	7519	53190	48719	47466	45430	35089	30452	24748	17040	16109	15955	15900	14505	14483	14197	170823	254739
37306	IN2016_v03	Pelagic_Public	NA	yes	2016-06-06	4.971	34.322	25.19	29.3	1.99	1066.3	203.6	-169.984	-28.9992	5603	2016-06-06	2016	6	6	~5,000m	8119	114944	103661	103421	103174	87997	86845	73782	34893	33122	33024	32812	31057	31027	30509	171083	209827
37497	IN2016_v03	Pelagic_Public	NA	yes	2016-06-17	4.291	34.515	67.24	35.7	2.5	1001.1	128.3	-169.998	-12.9974	4979	2016-06-17	2016	6	17	~5,000m	11420	136469	106824	106490	106440	96097	95929	86337	129881	120695	120048	119162	107769	107608	106168	171256	235105
37294	IN2016_v03	Pelagic_Public	NA	yes	2016-06-05	5.126	34.324	22.83	28.87	1.98	1001.2	206.2	-169.981	-29.9906	5432	2016-06-05	2016	6	5	~5,000m	7920	15725	10779	10714	10719	10147	10136	9953	2726	2511	2496	2426	2404	2400	2392	171338	205297
37387	IN2016_v03	Pelagic_Public	NA	yes	2016-06-11	10.802	34.689	5.22	16.72	1.19	464.8	188.6	-170	-21.5007	5431	2016-06-11	2016	6	11	~500m	9525	158922	150073	149692	149422	119835	119044	110184	4344	3927	3883	3837	3771	3766	3677	172318	209176
37061	IN2016_v03	Pelagic_Public	NA	yes	2016-05-19	2.487	34.622	82.94	33.89	2.36	1999.2	169.2	-170.004	-48.9954	5267	2016-05-19	2016	5	19	~5,000m	3713	118854	87315	87093	86766	73769	73515	68185	14873	13233	13161	12871	12248	12224	12100	172580	217697
37081	IN2016_v03	Pelagic_Public	NA	yes	2016-05-20	8.415	34.518	4.81	18.14	1.25	464.2	241	-170.911	-46.7187	5298	2016-05-20	2016	5	20	~500m	4225	31980	28990	27983	27476	19784	18589	14911	227268	205976	204476	203436	189254	185707	181268	174374	279424
37345	IN2016_v03	Pelagic_Public	NA	yes	2016-06-09	9.757	34.638	4.3	17.16	1.2	537.3	208	-170.004	-24.9931	5637	2016-06-09	2016	6	9	~1,000m	8825	140612	131195	130377	129491	100470	99772	90253	278271	258400	257909	256450	242007	240600	237812	174692	257015
37307	IN2016_v03	Pelagic_Public	NA	yes	2016-06-06	9.057	34.597	5.47	18.22	1.26	565.6	214	-169.984	-28.9992	5603	2016-06-06	2016	6	6	~1,000m	8124	123970	113806	113399	113470	97211	96358	85521	60038	55689	55502	55150	52446	52052	51266	174909	215868
37343	IN2016_v03	Pelagic_Public	NA	yes	2016-06-09	2.33	34.621	110.12	35.6	2.49	1974.8	146.3	-170.004	-24.9931	5637	2016-06-09	2016	6	9	~5,000m	8814	29280	26453	26049	25133	20392	19256	16796	777	515	492	391	331	329	289	175130	219659
37300	IN2016_v03	Pelagic_Public	NA	yes	2016-06-05	5.09	34.337	24.21	29.09	2	1035.6	202.3	-169.996	-29.499	5133	2016-06-05	2016	6	5	~5,000m	8020	78276	70638	70318	70013	60745	59492	49071	55954	53269	53186	52764	49125	49056	48541	175436	203555
37423	IN2016_v03	Pelagic_Public	NA	yes	2016-06-13	11.174	34.75	4.41	16.26	1.15	466	191.6	-170.002	-18.5012	5273	2016-06-13	2016	6	13	~500m	10125	50961	46292	44772	43666	32019	29234	21876	171802	160517	159788	158800	148094	147393	NA	175805	277106
37405	IN2016_v03	Pelagic_Public	NA	yes	2016-06-12	11.156	34.77	4.05	15.54	1.1	466.3	198	-170.002	-19.9982	5330	2016-06-12	2016	6	12	~500m	9825	112928	98315	98223	98107	90508	88975	82161	3213	2835	2807	2765	2680	2672	NA	178196	215015
37375	IN2016_v03	Pelagic_Public	NA	yes	2016-06-11	9.799	34.619	5.4	18.19	1.28	501.3	199.9	-170	-22.4992	5664	2016-06-11	2016	6	11	~1,000m	9325	43872	41129	40155	39230	30494	27594	21444	125555	96908	96201	95537	88810	88470	87004	178425	217193
37448	IN2016_v03	Pelagic_Public	NA	yes	2016-06-15	2.133	34.638	114.98	35.26	2.46	2085.8	148.2	-170.002	-16.0017	5152	2016-06-15	2016	6	15	~5,000m	10613	84354	71176	70444	69662	61597	59701	51070	583	334	302	247	193	193	NA	179568	228556
37241	IN2016_v03	Pelagic_Public	NA	yes	2016-06-02	5.275	34.332	21.89	28.5	1.94	1002.2	208.5	-170.002	-34.5018	5501	2016-06-02	2016	6	2	~5,000m	7020	66286	60565	59967	58383	44625	41072	32861	248892	236381	235762	234290	220045	218792	215680	179584	238057
37585	IN2016_v03	Pelagic_Public	NA	yes	2016-06-21	1.26	34.707	120.69	32.5	2.24	5662.7	199.6	-168.75	-4.99815	5583	2016-06-21	2016	6	21	~8,000m	13001	58823	50536	49547	48163	40974	37487	NA	138379	128281	127035	125778	101087	100788	99449	180515	247011
37465	IN2016_v03	Pelagic_Public	NA	yes	2016-06-15	1.569	34.684	127.39	34.46	2.42	3359	163.5	-169.998	-14.6645	3348	2016-06-15	2016	6	15	~5,000m	10901	139156	124126	123256	122279	108217	106128	93911	822	642	613	576	465	465	NA	180694	218830
37047	IN2016_v03	Pelagic_Public	NA	yes	2016-05-18	9.413	34.333	1.73	12.17	0.96	48.9	275.7	-170	-50.4981	5034	2016-05-18	2016	5	18	40_79m	3434	44576	42555	42016	40820	32420	29551	25120	170412	148862	145711	144275	137845	135894	131455	182014	284694
37333	IN2016_v03	Pelagic_Public	NA	yes	2016-06-09	8.672	34.535	5	19.22	1.32	566.4	218.3	-169.996	-25.9841	5611	2016-06-09	2016	6	9	~1,000m	8624	88517	83559	83352	83155	70815	70663	66988	14943	13643	13521	13347	12523	12517	12031	183307	226472
37450	IN2016_v03	Pelagic_Public	NA	yes	2016-06-15	7.033	34.418	18.52	27.25	1.91	536.7	172.8	-170.002	-16.0017	5152	2016-06-15	2016	6	15	~1,000m	10625	118668	107719	107120	106478	93051	91822	76374	2099	1792	1773	1683	1585	1580	NA	184007	229781
37319	IN2016_v03	Pelagic_Public	NA	yes	2016-06-08	2.325	34.619	NA	NA	NA	1900.1	148.4	-169.997	-27.2661	5482	2016-06-08	2016	6	8	~5,000m	8415	34875	31508	30939	30285	27188	22967	20955	141773	131652	130462	129666	113531	113309	108999	184235	239256
37221	IN2016_v03	Pelagic_Public	NA	yes	2016-06-02	1.086	34.712	115.89	31.9	2.21	4400.1	205.6	-170.007	-35.6807	4368	2016-06-02	2016	6	2	~5,000m	6701	59546	53969	53291	51910	43890	40253	36228	31736	28539	28375	28195	25758	25716	25069	184306	248149
37420	IN2016_v03	Pelagic_Public	NA	yes	2016-06-13	1.108	34.709	118.17	31.83	2.18	5345.5	206.3	-170.002	-18.5012	5273	2016-06-13	2016	6	13	~8,000m	10101	62211	53976	53053	51629	41856	37588	33222	213237	195929	195385	193523	151742	151356	NA	184320	232496
37472	IN2016_v03	Pelagic_Public	NA	yes	2016-06-16	2.285	34.626	110.68	35.57	2.5	1936.3	146.7	-169.996	-14.2799	3545	2016-06-16	2016	6	16	~5,000m	11009	69496	58034	57224	55559	44812	41486	33853	1320	1074	1033	965	762	758	NA	184667	299684
37368	IN2016_v03	Pelagic_Public	NA	yes	2016-06-11	4.022	34.398	47.37	33.21	2.29	1066.3	173.4	-170	-22.9951	5701	2016-06-11	2016	6	11	~5,000m	9219	55128	50776	50256	48987	40484	37500	30949	166122	157550	155215	153584	132841	132397	129072	185097	297992
36921	IN2016_v03	Pelagic_Public	NA	yes	2016-05-05	-0.352	34.085	55.38	28.16	2.01	60.9	334.6	-170.01	-64.9959	2866	2016-05-05	2016	5	5	40_79m	434	40360	36064	35714	35049	30789	27156	24890	85441	76073	75419	74902	73186	72781	71575	185140	226860
37332	IN2016_v03	Pelagic_Public	NA	yes	2016-06-09	4.463	34.347	34.09	31.45	2.15	1065.9	189.9	-169.996	-25.9841	5611	2016-06-09	2016	6	9	~5,000m	8619	53491	47781	47732	47563	44308	44291	42812	3658	3234	3186	3141	2797	2794	2694	186237	212240
37410	IN2016_v03	Pelagic_Public	NA	yes	2016-06-13	4.018	34.427	52.71	33.7	2.32	1001.8	163.6	-170.003	-19.4953	4929	2016-06-13	2016	6	13	~5,000m	9920	100173	87580	86688	85967	72701	70334	53795	1137	975	957	917	894	894	NA	186466	245039
37224	IN2016_v03	Pelagic_Public	NA	yes	2016-06-02	8.17	34.5	4.99	19.42	1.34	501.2	231.6	-170.007	-35.6807	4368	2016-06-02	2016	6	2	~1,000m	6724	131227	121718	121383	121381	101790	101220	93556	101314	93893	93202	92546	87306	86749	83185	186568	222885
37046	IN2016_v03	Pelagic_Public	NA	yes	2016-05-18	8.447	34.32	2.85	15.32	1.13	98.3	275.5	-170	-50.4981	5034	2016-05-18	2016	5	18	80_119m	3432	49295	46560	45993	44816	36000	32962	27767	140594	126311	124653	123291	118421	117514	114529	186896	315613
37369	IN2016_v03	Pelagic_Public	NA	yes	2016-06-11	8.183	34.469	6.27	20.68	1.43	565.3	217.7	-170	-22.9951	5701	2016-06-11	2016	6	11	~1,000m	9224	117558	109769	109458	109342	92679	92502	86149	3832	3247	3185	3148	2979	2976	2922	187591	255164
37422	IN2016_v03	Pelagic_Public	NA	yes	2016-06-13	4.124	34.444	54.49	33.82	2.33	965.8	159.1	-170.002	-18.5012	5273	2016-06-13	2016	6	13	~1,000m	10120	52363	45996	45040	43552	33104	30071	23593	288316	273953	273279	271171	251228	250459	NA	190674	285271
37426	IN2016_v03	Pelagic_Public	NA	yes	2016-06-14	1.068	34.71	118.2	32.28	2.19	4991.5	205.7	-170	-17.9986	4928	2016-06-14	2016	6	14	~5,000m	10201	75697	66109	65120	63497	52936	47094	42192	402729	366192	363870	359543	285585	283649	NA	193229	298614
37298	IN2016_v03	Pelagic_Public	NA	yes	2016-06-05	1.081	34.708	119.74	32.11	2.22	5281.4	205.8	-169.996	-29.499	5133	2016-06-05	2016	6	5	~8,000m	8001	52072	45161	44901	44607	38094	38045	33752	13182	11416	11276	11050	8191	8173	7569	194536	244360
37381	IN2016_v03	Pelagic_Public	NA	yes	2016-06-11	8.681	34.499	8.14	21.37	1.51	536.5	194.6	-170	-22.0018	5638	2016-06-11	2016	6	11	~1,000m	9425	133932	124466	124220	123908	106426	106233	102118	97580	92246	91572	90796	84854	84718	83058	195764	269400
37320	IN2016_v03	Pelagic_Public	NA	yes	2016-06-08	4.93	34.327	NA	NA	NA	1000.4	203.6	-169.997	-27.2661	5482	2016-06-08	2016	6	8	~5,000m	8421	33630	31250	30235	28711	22748	19562	15959	104690	95860	94756	94229	82122	81847	80133	196005	256813
37378	IN2016_v03	Pelagic_Public	NA	yes	2016-06-11	1.139	34.708	118.78	31.75	2.19	5731.9	207.6	-170	-22.0018	5638	2016-06-11	2016	6	11	~8,000m	9401	135799	125948	125741	125276	117996	117567	112143	216	93	75	68	52	51	33	197595	236554
37588	IN2016_v03	Pelagic_Public	NA	yes	2016-06-21	7.629	34.587	32.06	31.99	2.23	555.7	111.6	-168.75	-4.99815	5583	2016-06-21	2016	6	21	~1,000m	13025	56399	52088	50884	50046	39109	35281	NA	173747	161038	158543	156860	135164	134675	131653	197716	266495
37312	IN2016_v03	Pelagic_Public	NA	yes	2016-06-06	4.855	34.33	27.4	30.17	2.05	1066	197.6	-169.997	-28.5013	5455	2016-06-06	2016	6	6	~5,000m	8219	38028	32613	31766	30437	23973	22411	18677	152516	145815	144217	143313	120729	120056	118141	201397	287210
37584	IN2016_v03	Pelagic_Public	NA	yes	2016-06-21	30.367	34.939	0.61	-0.01	0.14	50.4	186.2	-168.75	-5.50222	5476	2016-06-21	2016	6	21	40_79m	12934	47680	44343	43857	43543	38116	33967	NA	203209	190278	189517	188459	172595	172088	169086	202310	276362
37321	IN2016_v03	Pelagic_Public	NA	yes	2016-06-08	8.698	34.536	NA	NA	NA	498.7	220.1	-169.997	-27.2661	5482	2016-06-08	2016	6	8	~500m	8426	65630	59680	59163	58384	46743	45982	37402	118063	108114	107106	106444	99745	98952	94762	205441	307100
37367	IN2016_v03	Pelagic_Public	NA	yes	2016-06-11	2.238	34.63	114.13	35.84	2.5	2065.8	145.3	-170	-22.9951	5701	2016-06-11	2016	6	11	~5,000m	9213	40167	36312	35742	34601	28144	26195	22869	120613	112857	111541	110033	86495	86353	81473	208036	321283
37427	IN2016_v03	Pelagic_Public	NA	yes	2016-06-14	2.193	34.633	114.57	36.28	2.48	2001.6	146.2	-170	-17.9986	4928	2016-06-14	2016	6	14	~5,000m	10213	65569	58093	57025	55598	45763	40232	33644	212297	198245	195069	191543	151383	150858	NA	211168	305908
37403	IN2016_v03	Pelagic_Public	NA	yes	2016-06-12	2.284	34.626	112.38	35.54	2.48	1934.6	145.4	-170.002	-19.9982	5330	2016-06-12	2016	6	12	~5,000m	9813	104943	95228	94993	94812	83541	82690	75746	6668	5880	5795	5656	4387	4382	NA	216770	265465
36927	IN2016_v03	Pelagic_Public	NA	yes	2016-05-05	-0.144	34.069	52.54	28.23	1.99	40.9	333.6	-170.003	-64.5018	2360	2016-05-05	2016	5	5	40_79m	534	35909	33534	33057	32574	27993	23613	21095	131703	117850	116840	116006	112693	111964	110010	218343	275529
37579	IN2016_v03	Pelagic_Public	NA	yes	2016-06-21	1.245	34.707	120.28	32.15	2.21	5554.5	199.1	-168.75	-5.50222	5476	2016-06-21	2016	6	21	~8,000m	12901	77893	72023	71706	71354	62708	61828	56161	8725	7899	7865	7810	6351	6349	6316	219380	258795
36926	IN2016_v03	Pelagic_Public	NA	yes	2016-05-05	-0.143	34.069	52.69	28.18	1.99	66.4	333.6	-170.003	-64.5018	2360	2016-05-05	2016	5	5	40_79m	533	34345	32114	31727	31329	27650	24051	21704	144234	127542	126061	125002	120922	119892	117709	220802	280829
37449	IN2016_v03	Pelagic_Public	NA	yes	2016-06-15	3.725	34.506	71.16	34.56	2.41	1038	146.9	-170.002	-16.0017	5152	2016-06-15	2016	6	15	~5,000m	10620	124645	110955	110140	109215	96631	95476	82752	786	594	566	527	493	493	NA	223142	277561
37428	IN2016_v03	Pelagic_Public	NA	yes	2016-06-14	3.796	34.459	59.33	35.01	2.35	1002.1	159.4	-170	-17.9986	4928	2016-06-14	2016	6	14	~5,000m	10220	72538	61631	60737	59327	48118	42945	34768	153205	143592	142341	141011	128719	128268	NA	235456	340053
36916	IN2016_v03	Pelagic_Public	NA	yes	2016-05-05	0.429	34.696	126.49	32.53	2.29	2787.9	211.5	-170.01	-64.9959	2866	2016-05-05	2016	5	5	~5,000m	401	30142	3360	3338	3310	3277	3275	2751	592	241	212	177	90	89	60	NA	NA
37102	IN2016_v03	Pelagic_Public	NA	yes	2016-05-22	1.319	34.723	107.87	31.79	2.15	3446.8	200.1	-173.502	-44.5223	3411	2016-05-22	2016	5	22	~5,000m	4601	138219	122148	122013	121797	112671	112357	109890	617	291	262	240	193	191	168	NA	NA
37096	IN2016_v03	Pelagic_Public	NA	yes	2016-05-22	1.164	34.716	113.13	31.85	2.19	3874.4	202.5	-173.142	-44.835	3830	2016-05-22	2016	5	22	~5,000m	4501	144003	133299	133099	132815	116863	115622	104091	679	457	437	434	285	280	266	NA	NA
36928	IN2016_v03	Pelagic_Public	NA	yes	2016-05-06	0.774	34.707	128.03	32.4	2.26	2829	205.4	-170.048	-63.9903	2801	2016-05-06	2016	5	6	~5,000m	601	143649	135364	134876	134332	101765	100863	90328	765	569	550	513	452	447	439	NA	NA
37072	IN2016_v03	Pelagic_Public	NA	yes	2016-05-20	1.047	34.704	121.66	32.2	2.23	5505.2	208.7	-170.469	-47.1121	5404	2016-05-20	2016	5	20	~8,000m	4101	96679	85805	85441	85059	71970	71257	61806	823	483	456	391	286	284	271	NA	NA
37036	IN2016_v03	Pelagic_Public	NA	yes	2016-05-17	1.025	34.704	122.02	32.23	2.25	5320.8	209.3	-170.01	-51.0022	5246	2016-05-17	2016	5	17	~8,000m	3301	40280	20781	20749	20692	17141	17126	16508	1372	1138	1114	1073	907	905	888	NA	NA
37000	IN2016_v03	Pelagic_Public	NA	yes	2016-05-15	0.96	34.703	123.38	32.19	2.25	4917.2	209.5	-169.997	-54.9975	4812	2016-05-15	2016	5	15	~5,000m	2501	45035	40395	39874	39119	31401	29224	25445	1878	1555	1515	1495	1293	1292	1285	NA	NA
37012	IN2016_v03	Pelagic_Public	NA	yes	2016-05-16	0.992	34.702	123.51	32.47	2.23	5313.8	210.1	-170.014	-53.0035	5214	2016-05-16	2016	5	16	~8,000m	2901	200738	188990	188656	188546	153242	150999	139023	2233	1823	1795	1766	1552	1549	1543	NA	NA
37042	IN2016_v03	Pelagic_Public	NA	yes	2016-05-18	0.981	34.704	122.68	32.17	2.25	5140.7	209.4	-170	-50.4981	5034	2016-05-18	2016	5	18	~8,000m	3401	212581	199724	199263	198867	162901	161296	150302	2256	1800	1752	1675	1161	1156	1134	NA	NA
37024	IN2016_v03	Pelagic_Public	NA	yes	2016-05-17	0.989	34.705	121.67	32.18	2.23	4999.6	209	-170.076	-52.0024	4867	2016-05-17	2016	5	17	~5,000m	3101	47368	43187	42893	42176	35918	32736	29864	2615	2174	2151	2105	2069	2066	2037	NA	NA
37054	IN2016_v03	Pelagic_Public	NA	yes	2016-05-18	1.023	34.704	121.85	32.31	2.24	5307.4	209.1	-170.017	-49.4991	5214	2016-05-18	2016	5	18	~8,000m	3601	50119	43628	42964	40991	29495	26993	23334	3010	2435	2406	2359	1900	1897	1855	NA	NA
37048	IN2016_v03	Pelagic_Public	NA	yes	2016-05-18	1.033	34.703	122.44	32.34	2.23	5476.3	209.9	-169.992	-50.007	5382	2016-05-18	2016	5	18	~8,000m	3501	235330	218030	217585	216818	179397	177382	169247	4663	4147	4113	4073	3487	3486	3435	NA	NA
36958	IN2016_v03	Pelagic_Public	NA	yes	2016-05-09	0.921	34.706	123.68	32.32	2.25	4390.3	210.6	-170.012	-61.001	4311	2016-05-09	2016	5	9	~5,000m	1301	149382	137655	137226	136932	99546	99014	87857	8289	7019	6982	6900	6005	5874	5831	NA	NA
36922	IN2016_v03	Pelagic_Public	NA	yes	2016-05-05	0.743	34.707	128.26	32.34	2.26	2356.3	205.4	-170.003	-64.5018	2360	2016-05-05	2016	5	5	~5,000m	501	56984	44762	44410	43934	34048	33539	28252	24133	21590	21358	21126	17813	17788	17205	NA	NA
36964	IN2016_v03	Pelagic_Public	NA	yes	2016-05-13	0.909	34.704	124.05	32.32	2.23	4419.2	209.9	-170.01	-58.0008	4432	2016-05-13	2016	5	13	~5,000m	1901	165096	148161	147910	147732	127191	124912	115896	49948	45784	45573	45305	38569	38461	37769	NA	NA
37090	IN2016_v03	Pelagic_Public	NA	yes	2016-05-22	0.977	34.705	120.97	32.22	2.22	4737.7	206.8	-172.735	-45.1768	4666	2016-05-22	2016	5	22	~5,000m	4401	61277	52896	52359	50901	40104	35887	31842	50733	45529	45307	44983	35626	35586	34289	NA	NA
36952	IN2016_v03	Pelagic_Public	NA	yes	2016-05-08	0.844	34.706	130.5	32.42	2.24	3500.2	210.4	-169.998	-61.4919	3466	2016-05-08	2016	5	8	~5,000m	1201	130232	117064	116784	116580	93330	93092	85932	56546	51553	51397	50995	44891	44829	44438	NA	NA
36988	IN2016_v03	Pelagic_Public	NA	yes	2016-05-14	0.989	34.703	123.23	32.15	2.25	5193.1	210.3	-170.004	-56.0005	5121	2016-05-14	2016	5	14	~8,000m	2301	68006	57564	57107	56903	48596	47059	42012	94771	85856	85679	85204	59407	59330	58518	NA	NA
37018	IN2016_v03	Pelagic_Public	NA	yes	2016-05-17	0.981	34.702	123.19	32.44	2.24	5245.1	209.6	-169.997	-52.5039	5131	2016-05-17	2016	5	17	~8,000m	3001	49711	44937	44203	43211	34616	30580	27283	111834	100867	99469	98971	73653	73492	71788	NA	NA
36994	IN2016_v03	Pelagic_Public	NA	yes	2016-05-15	0.934	34.703	123.54	32.23	2.25	4749.4	210	-170.003	-55.5058	4786	2016-05-15	2016	5	15	~5,000m	2401	47795	39807	39307	38595	32017	28467	25064	112210	100811	100606	99436	79487	79369	78861	NA	NA
36976	IN2016_v03	Pelagic_Public	NA	yes	2016-05-14	0.977	34.703	122.75	32.27	2.22	5098.4	210.8	-169.999	-57.0067	5071	2016-05-14	2016	5	14	~8,000m	2101	178657	166244	165996	165794	148061	144142	137764	114534	98586	97126	96470	73787	73584	71682	NA	NA
37078	IN2016_v03	Pelagic_Public	NA	yes	2016-05-20	1.029	34.704	121.61	32.17	2.21	5386.3	208.5	-170.911	-46.7187	5298	2016-05-20	2016	5	20	~8,000m	4201	52401	47243	46135	44262	31602	28744	24851	114704	102907	102628	101997	82343	81648	80407	NA	NA
37084	IN2016_v03	Pelagic_Public	NA	yes	2016-05-21	0.999	34.703	122.01	32.4	2.24	5183.6	208.2	-171.373	-46.3285	5098	2016-05-21	2016	5	21	~8,000m	4301	83460	75812	75571	75102	59647	59194	52519	116789	102126	100853	99407	79395	79214	76954	NA	NA
36934	IN2016_v03	Pelagic_Public	NA	yes	2016-05-08	0.811	34.706	130.86	32.54	2.24	3072.9	210.7	-170.031	-62.9999	3048	2016-05-08	2016	5	8	~5,000m	801	43366	35683	35223	34409	26740	25658	21194	118265	105680	105380	104893	97651	97580	97087	NA	NA
37030	IN2016_v03	Pelagic_Public	NA	yes	2016-05-17	0.962	34.704	122.44	32.31	2.24	4805.6	209	-170.017	-51.4918	4739	2016-05-17	2016	5	17	~5,000m	3201	52295	45848	45051	43541	32983	29525	25616	122268	108702	107432	106988	77887	77686	76428	NA	NA
37060	IN2016_v03	Pelagic_Public	NA	yes	2016-05-19	1.026	34.704	122.01	32.38	2.25	5339.6	208.9	-170.004	-48.9954	5267	2016-05-19	2016	5	19	~8,000m	3701	51155	39795	39478	38584	29893	28722	25071	128292	116274	114431	113369	83200	82966	81505	NA	NA
37066	IN2016_v03	Pelagic_Public	NA	yes	2016-05-19	1.044	34.704	121.94	32.12	2.21	5471.2	209.1	-169.989	-47.4993	5354	2016-05-19	2016	5	19	~8,000m	4001	49841	45498	44586	43091	32361	29006	25152	169960	154362	151965	150008	93760	93501	91076	NA	NA
37006	IN2016_v03	Pelagic_Public	NA	yes	2016-05-15	0.95	34.703	123.15	32.14	2.24	4902	209.9	-170.003	-54.4985	4829	2016-05-15	2016	5	15	~5,000m	2601	34814	30273	29525	28894	22955	19634	17174	172955	158123	157207	153411	102560	102306	101080	NA	NA
36982	IN2016_v03	Pelagic_Public	NA	yes	2016-05-13	0.976	34.703	122.8	32.18	2.23	5094	210.8	-170.013	-56.4952	5074	2016-05-13	2016	5	13	~8,000m	2201	57968	50337	49948	49218	41614	38099	34277	203197	181948	181315	177152	145175	144545	143129	NA	NA
36970	IN2016_v03	Pelagic_Public	NA	yes	2016-05-13	0.969	34.703	123.39	32.31	2.24	5029.4	210.8	-170.006	-57.5029	5019	2016-05-13	2016	5	13	~8,000m	2001	46843	41459	40553	39732	31297	26373	23316	209242	188314	187711	185469	139616	139462	138359	NA	NA
36946	IN2016_v03	Pelagic_Public	NA	yes	2016-05-08	0.829	34.706	131.13	32.55	2.24	3296.5	210.7	-170.005	-62.0026	3268	2016-05-08	2016	5	8	~5,000m	1101	38773	33971	32911	31516	21548	20490	16718	241218	222155	221548	214793	158885	158665	157444	NA	NA
36940	IN2016_v03	Pelagic_Public	NA	yes	2016-05-08	0.801	34.708	126.52	32.42	2.25	2568.8	211.2	-169.993	-62.4988	2592	2016-05-08	2016	5	8	~5,000m	901	37511	33456	32639	31482	22217	20621	17193	248823	230749	230213	228817	180904	180389	178777	NA	NA
35777	IN2016_v04	Pelagic_Public	NA	yes	2016-09-01	16.6327	35.5981	1.525	4.759	0.436	130	225.357	151.802	-34.4007	2669	2016-09-01	2016	9	1	~250m	Eddy Transect	47821	42996	42427	41122	31532	29122	25002	23224	15219	14660	12606	11818	11531	11116	4146	14860
36022	IN2016_v04	Pelagic_Public	NA	yes	2016-09-18	5.63342	34.4381	32.286	29.927	2.015	1000	196.087	154.477	-29.1604	4388	2016-09-18	2016	9	18	~1,000m	Process Stn - EAC	95807	12537	12493	12432	11746	11739	NA	932	319	283	276	245	244	238	5389	7020
35877	IN2016_v04	Pelagic_Public	NA	yes	2016-09-13	9.4675	34.7082	9.17	20.431	1.403	500	205.327	153.63	-30.626	4382	2016-09-13	2016	9	13	~500m	Process Stn - EAC	41777	8054	8031	8003	7951	7950	7187	355	136	118	94	77	75	62	5657	6815
36060	IN2016_v04	Pelagic_Public	NA	yes	2016-09-20	21.7354	35.7371	0.48	0.01	0.117	2	225.347	155.145	-27.9228	4451.2	2016-09-20	2016	9	20	Surface	Deep Cast	49199	2071	2055	2038	2014	2013	1994	504	288	266	242	233	233	230	7331	10834
35954	IN2016_v04	Pelagic_Public	NA	yes	2016-09-15	5.28905	34.4481	38.211	30.501	2.052	1000	191.831	153.078	-32.58	2115	2016-09-15	2016	9	15	~1,000m	Drift Study - EAC	77553	65966	64923	63599	46754	42894	NA	49284	41167	39931	39693	36278	36130	35347	16873	45068
35970	IN2016_v04	Pelagic_Public	NA	yes	2016-09-15	5.40606	34.4485	36.602	30.069	2.057	1000	191.612	152.92	-32.9945	2647	2016-09-15	2016	9	15	~1,000m	Drift Study - EAC	67073	57464	56415	55311	40573	36277	NA	72027	62011	58983	58244	51634	51399	49738	18446	52512
36018	IN2016_v04	Pelagic_Public	NA	yes	2016-09-18	20.4158	35.7515	0.636	2.437	0.232	170	206.249	154.476	-29.163	4388	2016-09-18	2016	9	18	~250m	Process Stn - EAC	66019	56526	55276	53342	37890	35409	NA	74132	62921	60128	58843	51170	50835	48349	18674	58310
36016	IN2016_v04	Pelagic_Public	NA	yes	2016-09-18	20.878	35.7845	0.485	0.194	0.122	100	222.236	154.476	-29.1635	4388	2016-09-18	2016	9	18	80_119m	Process Stn - EAC	59305	50944	50115	48926	36940	32970	NA	67329	59836	57796	57560	46806	46594	45466	18732	58163
35935	IN2016_v04	Pelagic_Public	NA	yes	2016-09-14	10.0205	34.7807	6.629	18.566	1.258	500	211.439	153.169	-32.4719	3242	2016-09-14	2016	9	14	~500m	Process Stn - EAC	75566	63810	62564	61602	44015	41156	NA	70227	61782	59311	58593	51677	51491	48885	19738	57541
35975	IN2016_v04	Pelagic_Public	NA	yes	2016-09-16	15.7314	35.3529	2.994	9.6	0.711	300	186.964	152.879	-33.0468	3405	2016-09-16	2016	9	16	~500m	Drift Study - EAC	66868	57353	55913	53988	37285	35487	NA	99546	88086	85992	85142	77312	76201	73151	20067	63730
35957	IN2016_v04	Pelagic_Public	NA	yes	2016-09-15	20.7105	35.7064	1.047	3.915	0.341	90	184.404	152.987	-32.7576	2341	2016-09-15	2016	9	15	80_119m	Drift Study - EAC	60196	50805	49367	46998	30946	29152	NA	70216	60895	58311	57061	46733	46576	44409	20618	67482
35755	IN2016_v04	Pelagic_Public	NA	yes	2016-08-31	10.8866	34.8552	6.75	17.545	1.206	500	196.92	152.564	-34.1632	NA	2016-08-31	2016	8	31	~500m	Eddy Transect	47886	43531	42615	41978	29786	27477	19016	92943	76899	73216	71774	63079	61932	58557	20988	58721
35978	IN2016_v04	Pelagic_Public	NA	yes	2016-09-16	5.41106	34.4494	36.448	30.088	2.052	1000	191.712	152.883	-33.0451	3405	2016-09-16	2016	9	16	~1,000m	Drift Study - EAC	85115	72744	71581	70330	51177	47203	NA	70880	64453	62420	60762	53387	53213	51433	21232	52656
35925	IN2016_v04	Pelagic_Public	NA	yes	2016-09-14	19.574	35.6249	1.725	6.107	0.494	165	173.31	153.299	-31.9779	2323	2016-09-14	2016	9	14	~250m	Drift Study - EAC	52733	43875	42868	40866	24970	24400	NA	81292	71933	69474	68376	58839	58677	56935	21539	79273
35775	IN2016_v04	Pelagic_Public	NA	yes	2016-09-01	18.5094	35.6747	0.901	1.271	0.228	60	233.595	151.803	-34.4004	2669	2016-09-01	2016	9	1	40_79m	Eddy Transect	44767	40823	40283	39390	31565	29446	24924	57497	45257	43742	42763	40543	40020	39137	21550	51578
35966	IN2016_v04	Pelagic_Public	NA	yes	2016-09-15	20.0887	35.7407	0.921	3.078	0.289	120	210.756	152.911	-33.0009	2647	2016-09-15	2016	9	15	80_119m	Drift Study - EAC	42742	36146	35238	33758	23224	22318	NA	72230	62516	59697	58844	51435	51029	48802	21556	73059
35998	IN2016_v04	Pelagic_Public	NA	yes	2016-09-17	18.466	35.628	1.178	3.786	0.339	175	197.982	153.704	-32.4648	4788	2016-09-17	2016	9	17	~250m	Transect - Middle	58350	49516	48547	46760	34140	32321	NA	65778	56676	54195	53388	46011	45757	44171	21698	66560
35951	IN2016_v04	Pelagic_Public	NA	yes	2016-09-15	16.5159	35.4332	2.374	8.29	0.614	250	189.392	153.073	-32.5828	2115	2016-09-15	2016	9	15	~250m	Drift Study - EAC	63950	53215	51898	50716	34878	33662	NA	96743	85681	84374	83828	74095	72936	69171	21850	70761
35961	IN2016_v04	Pelagic_Public	NA	yes	2016-09-15	7.26476	34.5083	17.042	25.894	1.708	750	204.159	152.99	-32.7513	2341	2016-09-15	2016	9	15	~1,000m	Drift Study - EAC	69369	60007	59055	57953	44454	41011	NA	90415	78767	74897	72761	61912	61565	57862	21912	60237
35958	IN2016_v04	Pelagic_Public	NA	yes	2016-09-15	20.3173	35.7712	0.767	2.767	0.253	120	217.437	152.988	-32.7572	2341	2016-09-15	2016	9	15	80_119m	Drift Study - EAC	55743	47111	45607	44261	31024	29630	NA	32449	27183	25608	25310	21566	21420	20785	21934	75758
35943	IN2016_v04	Pelagic_Public	NA	yes	2016-09-15	10.1212	34.7953	6.478	18.144	1.234	500	210.957	153.12	-32.5645	2334	2016-09-15	2016	9	15	~500m	Drift Study - EAC	96968	81108	79789	78466	59003	55122	NA	44182	40445	38850	38148	29909	29859	28628	22090	53774
35990	IN2016_v04	Pelagic_Public	NA	yes	2016-09-16	15.8906	35.4163	2.295	7.481	0.582	160	196.836	154.102	-32.4734	4794	2016-09-16	2016	9	16	~250m	Transect - Middle	55088	46713	45641	44449	31135	30034	NA	61954	54627	52412	51696	45165	44451	43020	22440	68038
35974	IN2016_v04	Pelagic_Public	NA	yes	2016-09-16	17.0783	35.5639	1.75	5.86	0.476	260	204.598	152.879	-33.0474	3405	2016-09-16	2016	9	16	~500m	Drift Study - EAC	50494	42514	41600	40222	30278	28951	NA	65319	57203	55058	54510	50055	49437	47202	22781	54645
36055	IN2016_v04	Pelagic_Public	NA	yes	2016-09-20	18.8392	35.642	1.177	4.808	0.399	250	194.901	155.035	-28.002	4514.8	2016-09-20	2016	9	20	~250m	Transect - Northern	57997	51071	50166	48786	34588	33808	26474	56042	47144	44993	43762	39250	39156	37004	23029	64574
36039	IN2016_v04	Pelagic_Public	NA	yes	2016-09-20	14.0924	35.2385	3.362	11.269	0.811	400	196.14	154.351	-28.0083	2176.4	2016-09-20	2016	9	20	~500m	Transect - Northern	116603	103916	103526	103151	77391	77121	60404	3881	3288	3238	3162	3055	3052	2929	23095	31081
36007	IN2016_v04	Pelagic_Public	NA	yes	2016-09-17	16.5842	35.4424	2.355	8.567	0.612	300	188.696	153.397	-32.4653	4214	2016-09-17	2016	9	17	~500m	Transect - Middle	68921	56155	54890	53529	36050	35174	NA	70586	63275	62034	61250	56253	55890	52346	23120	57708
35997	IN2016_v04	Pelagic_Public	NA	yes	2016-09-17	19.1971	35.7202	1	2.66	0.278	120	217.837	153.704	-32.4648	4788	2016-09-17	2016	9	17	80_119m	Transect - Middle	67860	57497	56359	54231	37898	35190	NA	44966	39256	37012	35926	29940	29878	28027	23184	71769
35910	IN2016_v04	Pelagic_Public	NA	yes	2016-09-14	14.4319	35.2291	3.88	11.474	0.831	300	188.761	153.32	-31.6405	1228	2016-09-14	2016	9	14	~500m	Drift Study - EAC	50561	42828	41702	40556	28572	27210	NA	70232	61371	58345	57122	49172	47962	44735	23459	89199
35962	IN2016_v04	Pelagic_Public	NA	yes	2016-09-15	5.23077	34.4508	39.527	31.039	2.071	1000	189.595	152.992	-32.7496	2341	2016-09-15	2016	9	15	~1,000m	Drift Study - EAC	62227	52868	52018	51235	38822	35701	NA	112191	100880	97133	94914	83751	83143	80160	23806	66303
35973	IN2016_v04	Pelagic_Public	NA	yes	2016-09-16	21.1428	35.7021	1.161	4.812	0.413	60	180.266	152.877	-33.0487	3405	2016-09-16	2016	9	16	40_79m	Drift Study - EAC	64562	53973	52622	50341	33124	31492	NA	58220	50232	48198	47583	42658	42477	40421	23984	70924
35983	IN2016_v04	Pelagic_Public	NA	yes	2016-09-16	16.7645	35.4807	2.171	7.079	0.579	215	194.937	154.481	-32.4761	4760	2016-09-16	2016	9	16	~250m	Process Stn - Tasman	62630	52215	51030	49605	35298	34236	NA	84981	74769	72621	71688	65147	64768	63059	24079	73073
35926	IN2016_v04	Pelagic_Public	NA	yes	2016-09-14	16.7901	35.4309	2.968	8.911	0.656	235	186.01	153.299	-31.9771	2323	2016-09-14	2016	9	14	~250m	Drift Study - EAC	62413	53197	51895	50022	35122	33862	NA	77487	67806	64613	62960	53114	51784	48249	24269	87791
35964	IN2016_v04	Pelagic_Public	NA	yes	2016-09-15	21.7635	35.7203	0.617	0.533	0.155	40	213.593	152.909	-33.0022	2647	2016-09-15	2016	9	15	15_39m	Drift Study - EAC	63129	53487	52570	51235	38928	35404	NA	95103	81230	78438	76947	68451	66977	64629	24336	65312
35753	IN2016_v04	Pelagic_Public	NA	yes	2016-08-31	19.7079	35.7124	0.729	2.248	0.244	155	201.159	152.565	-34.1658	NA	2016-08-31	2016	8	31	~250m	Eddy Transect	49425	45219	44446	43614	32922	30418	23372	81772	68970	66232	64671	58109	57800	55698	24373	68004
35754	IN2016_v04	Pelagic_Public	NA	yes	2016-08-31	17.6016	35.5487	1.802	6.707	0.536	250	193.557	152.565	-34.1651	NA	2016-08-31	2016	8	31	~250m	Eddy Transect	53634	47543	46516	45160	29769	28878	21919	35709	27031	24942	24614	21858	21748	20597	24590	82138
36046	IN2016_v04	Pelagic_Public	NA	yes	2016-09-20	20.3371	35.7752	0.491	1.48	0.201	125	218.172	154.781	-28.0015	4800.8	2016-09-20	2016	9	20	~250m	Transect - Northern	52014	47485	46716	45646	35073	33099	26909	62575	55104	53709	52742	48321	48123	46731	24668	58822
35959	IN2016_v04	Pelagic_Public	NA	yes	2016-09-15	16.3036	35.4483	2.148	8.034	0.581	260	197.695	152.989	-32.7558	2341	2016-09-15	2016	9	15	~500m	Drift Study - EAC	57628	47514	46322	44792	30189	29505	NA	101205	88626	85671	84470	76443	75124	70048	24811	81030
35965	IN2016_v04	Pelagic_Public	NA	yes	2016-09-15	20.91	35.6968	1.23	4.903	0.424	55	174.398	152.91	-33.0016	2647	2016-09-15	2016	9	15	40_79m	Drift Study - EAC	56544	47194	45881	43955	27710	26867	NA	79219	67111	64408	63276	55833	55493	52441	24913	76287
35761	IN2016_v04	Pelagic_Public	NA	yes	2016-08-31	17.5862	35.5501	2.432	7.979	0.612	155	206.836	152.326	-34.2645	4880	2016-08-31	2016	8	31	~250m	Eddy Transect	47694	43064	42256	41313	29845	28833	22503	92109	79744	77420	75051	64243	62300	59653	25083	68912
35898	IN2016_v04	Pelagic_Public	NA	yes	2016-09-13	21.2527	35.7924	0.746	0.429	0.139	60	221.621	153.328	-31.5044	1624	2016-09-13	2016	9	13	40_79m	Drift Study - EAC	59433	53896	53183	52175	41266	37911	31382	95092	82783	80461	78994	71860	71125	69621	25206	65552
35963	IN2016_v04	Pelagic_Public	NA	yes	2016-09-15	21.783	35.7186	0.607	0.492	0.16	2	216.313	152.908	-33.0031	2647	2016-09-15	2016	9	15	Surface	Drift Study - EAC	61896	52759	51855	50606	38406	34880	NA	68039	56422	53092	51366	45333	44860	42239	25211	63365
35808	IN2016_v04	Pelagic_Public	NA	yes	2016-09-06	13.6461	35.2323	3.551	11.048	0.825	225	202.366	151.928	-36.2473	4848	2016-09-06	2016	9	6	~250m	Transect - Southern	46246	41676	40847	39547	28352	27199	20537	100475	82630	77938	75243	60357	59876	56422	25819	89988
35779	IN2016_v04	Pelagic_Public	NA	yes	2016-09-01	8.9949	34.6611	8.479	20.702	1.421	500	213.213	151.802	-34.4013	2669	2016-09-01	2016	9	1	~500m	Eddy Transect	64020	57859	56817	56236	41947	39610	30280	80035	67893	64701	63191	54957	54189	52359	25843	65813
35994	IN2016_v04	Pelagic_Public	NA	yes	2016-09-16	5.66197	34.4472	33.086	29.705	2.027	1000	193.687	154.103	-32.4697	4794	2016-09-16	2016	9	16	~1,000m	Transect - Middle	55175	46575	45803	45046	33284	30925	NA	85318	76734	73881	72002	62168	61866	59481	25881	60283
35771	IN2016_v04	Pelagic_Public	NA	yes	2016-09-01	8.83391	34.6416	10.092	21.628	1.467	500	205.822	152.061	-34.3208	4264	2016-09-01	2016	9	1	~500m	Eddy Transect	45634	41282	40504	39972	29602	27984	20883	90911	78772	75981	73913	64786	63868	60899	26014	64442
35986	IN2016_v04	Pelagic_Public	NA	yes	2016-09-16	5.52387	34.4457	35.053	29.906	2.053	1000	194.349	154.482	-32.4736	4760	2016-09-16	2016	9	16	~1,000m	Process Stn - Tasman	72380	61612	60631	59623	44593	41173	NA	62712	55841	53598	52560	46443	46186	44565	26115	63651
36002	IN2016_v04	Pelagic_Public	NA	yes	2016-09-17	5.53395	34.4504	35.122	29.971	2.048	1000	193.438	153.704	-32.4643	4788	2016-09-17	2016	9	17	~1,000m	Transect - Middle	46679	39678	38971	38252	28313	25922	NA	82330	74998	72584	70984	63370	63128	61190	26130	71695
35946	IN2016_v04	Pelagic_Public	NA	yes	2016-09-15	22.2548	35.6835	0.461	0.149	0.109	2	220.161	153.07	-32.5861	2115	2016-09-15	2016	9	15	Surface	Drift Study - EAC	72965	62044	61238	60196	50059	45881	NA	96697	89302	87205	85376	80163	79581	77750	26289	42503
35991	IN2016_v04	Pelagic_Public	NA	yes	2016-09-16	15.0264	35.3748	2.635	8.228	0.632	250	205.391	154.103	-32.472	4794	2016-09-16	2016	9	16	~250m	Transect - Middle	70401	59772	58426	57007	40906	39334	NA	93508	83336	81197	80235	74369	73587	71565	26296	77165
[truncated: 2,543 more rows]

## Sheet: Supplementary Data 2
Source:Ajani et al 2020	Source: this study	STI °C	Replicate estimations	Standard Deviation °C	Max SST °C	Min SST °C	Number of samples
[truncated: 318 more rows]
